# Supplementary material for: Constitutive production of nitric oxide leads to enhanced drought stress resistance and extensive transcriptional reprogramming in Arabidopsis
Source: J Exp Bot. 2014 May 27;65(15):4119–31. doi: 10.1093/jxb/eru184 (PMC4112625; doi:10.1093/jxb/eru184)
Supplement: Supplementary Data [file supp_eru184_jexbot117044_file002.xls]

## Sheet: Table S1
	nNOS-drought vs. nNOS-control		WT-drought vs. WT-control		nNOS-drought vs.WT-drought		nNOS-control vs. WT-control
ID	log2 Value	P.Value	log2 Value	P.Value	log2 Value	P.Value	log2 Value	P.Value			BinCode	BinName	id	type	description	Probe Set ID	Entrez Gene ID	OMIM ID	Ensembl	UniGene ID	Representative Public ID	RefSeq Transcript ID	ID	Symbol	Name
244904_at	-1.3749	1.90558e-05	-0.849561	0.00127471	0.698908	0.00918864	1.22424	6.89139e-05	AtMg00670	ORF275__hypothetical protein	35.2	not assigned.unknown	244904_at	Transcript	(atmg00670): Symbols: ORF275 | hypothetical protein | chrM:191055-191882 REVERSE	244904_at	---	---	---	---	orf275	---	244904_at	ATMG00670.1; ORF275; ATMG00670.1; ORF275	Identical to Hypothetical mitochondrial protein AtMg00670 (ORF275) [Arabidopsis Thaliana] (GB:P93319); similar to hypothetical protein BrnapMp048 [Brassica napus] (GB:YP_717145.1); Identical to Hypothetical mitochondrial protein AtMg00670 (ORF275) [Arabidopsis Thaliana] (GB:P93319); similar to hypothetical protein BrnapMp048 [Brassica napus] (GB:YP_717145.1); hypothetical protein; hypothetical pr…
244906_at	-1.19388	0.000293365	-0.355645	0.136502	0.989196	0.00918864	1.82743	4.05179e-05	AtMg00690	ORF240A__hypothetical protein	35.2	not assigned.unknown	244906_at	Transcript	(atmg00690): Symbols: ORF240A | hypothetical protein | chrM:203588-204310 REVERSE	244906_at	---	---	---	---	orf240a	---	244906_at	ATMG00690.1; ORF240A; ATMG00690.1; ORF240A	Identical to Hypothetical mitochondrial ribosomal S3-like protein AtMg00690 (ORF240a) [Arabidopsis Thaliana] (GB:P92511); similar to Hypothetical mitochondrial ribosomal S3-like protein AtMg00690 (ORF240a) (GB:P92511); contains InterPro domain Ribosomal protein S3, N-terminal; (InterPro:IPR008282); contains InterPro domain KH, prokaryotic type; (InterPro:IPR009019); Identical to Hypothetical mito…
244920_s_at	-1.18336	0.000153726	-0.376821	0.0857977	0.478839	0.0411545	1.28538	0.000107292	At2g07751 AtMg00990	NADH-ubiquinone oxidoreductase chain 3, putative	9.1.2	mitochondrial electron transport / ATP synthesis.NADH-DH.localisation not clear	244920_s_at	Transcript	MULTIPLE HITS: (at2g07751,atmg00990). at2g07751: NADH-ubiquinone oxidoreductase chain 3, putative | chr2:3270008-3270364 FORWARD atmg00990: Symbols: NAD3 | NADH dehydrogenase subunit 3 | chrM:260647-261006 REVERSE	244920_s_at	815347	---	---	52695	nad3	NM_147270	244920_s_at	ATMG00990.1; NAD3	NADH-ubiquinone oxidoreductase chain 3, putative; similar to NADH dehydrogenase subunit 3 [Brassica napus] (GB:CAA45193.1); contains InterPro domain NADH-ubiquinone/plastoquinone oxidoreductase, chain 3; (InterPro:IPR000440); NADH dehydrogenase subunit 3; NADH dehydrogenase subunit 3
244921_s_at	-1.24698	0.000739101	-0.429277	0.142672	0.572425	0.0631634	1.39012	0.000322623	AtMg01000	ORF114__hypothetical protein	35.2	not assigned.unknown	244921_s_at	Transcript	(atmg01000): Symbols: ORF114 | hypothetical protein | chrM:260963-261307 REVERSE	244921_s_at	815346	---	---	72279	orf114	NM_126731	244921_s_at	ATMG01000.1; ORF114; ATMG01000.1; ORF114	Identical to Hypothetical mitochondrial protein AtMg01000 (ORF114) [Arabidopsis Thaliana] (GB:P92534); Identical to Hypothetical mitochondrial protein AtMg01000 (ORF114) [Arabidopsis Thaliana] (GB:P92534); hypothetical protein; hypothetical protein
244922_s_at	-1.07328	0.000421391	-0.404379	0.0852309	0.357034	0.114502	1.02594	0.00042838	At2g07674 AtMg01010	unknown protein	35.2	not assigned.unknown	244922_s_at	Transcript	MULTIPLE HITS: (at2g07674,atmg01010). at2g07674: unknown protein | chr2:3269151-3269906 FORWARD atmg01010: Symbols: ORF118 | hypothetical protein | chrM:261105-261461 REVERSE	244922_s_at	815346	---	---	72279	orf118	NM_126731	244922_s_at	ATMG01010.1; ORF118; ATMG01010.1; ORF118	Identical to Hypothetical mitochondrial protein AtMg01010 (ORF118) [Arabidopsis Thaliana] (GB:P92535;GB:Q8S878;GB:Q8S8C3); similar to hypothetical protein BrnapMp048 [Brassica napus] (GB:YP_717145.1); Identical to Hypothetical mitochondrial protein AtMg01010 (ORF118) [Arabidopsis Thaliana] (GB:P92535;GB:Q8S878;GB:Q8S8C3); similar to unknown protein [Arabidopsis thaliana] (TAIR:AT2G07674.1); simil…
244923_s_at	-1.45315	4.69414e-05	-0.846612	0.00388261	0.25876	0.210277	0.865297	0.000818094	AtMg01020	ORF153B__hypothetical protein	35.2	not assigned.unknown	244923_s_at	Transcript	(atmg01020): Symbols: ORF153B | hypothetical protein | chrM:261617-262078 REVERSE	244923_s_at	815346	---	---	72279	orf135b	NM_126731	244923_s_at	ATMG01020.1; ORF153B; ATMG01020.1; ORF153B	Identical to Hypothetical mitochondrial protein AtMg01020 (ORF153b) [Arabidopsis Thaliana] (GB:P92536;GB:Q8S878;GB:Q8S8C3); similar to unknown protein [Arabidopsis thaliana] (TAIR:AT2G07674.1); similar to hypothetical protein 206 - radish mitochondrion (GB:S70004); Identical to Hypothetical mitochondrial protein AtMg01020 (ORF153b) [Arabidopsis Thaliana] (GB:P92536;GB:Q8S878;GB:Q8S8C3); similar t…
244936_at	2.11191	3.26978e-05	0.346592	0.233598	-0.314624	0.262879	-2.07994	6.11019e-05	AtCg01100	NDHA__NADH dehydrogenase ND1	1.1.40	PS.lightreaction.cyclic electron flow-chlororespiration	244936_at	Transcript	(atcg01100): Symbols: NDHA | NADH dehydrogenase ND1 | chrC:119847-122009 REVERSE	244936_at	---	---	---	---	ndhA	---	244936_at	ATCG01100.1; NDHA	NADH dehydrogenase ND1; NADH dehydrogenase ND1
244940_at	1.45864	0.000178515	0.465264	0.091927	-0.489741	0.0772847	-1.48312	0.000158574	AtCg00905 AtCg01230	RPS12_RPS12C__chloroplast gene encoding ribosomal protein s12. The gene is located in three distinct loci on the chloroplast genome and is transpliced to make one transcript.	29.2.1.1.1.1.12	protein.synthesis.ribosomal protein.prokaryotic.chloroplast.30S subunit.S12	244940_at	Transcript	MULTIPLE HITS: (atcg01230,atcg00905). atcg01230: Symbols: RPS12B, RPS12 | chloroplast gene encoding ribosomal protein s12. The gene is located in three distinct loci on the chloroplast genome and is transpliced to make one transcript. | chrC:139856-140650 FORWARD atcg00905: Symbols: RPS12C, RPS12 | chloroplast gene encoding ribosomal protein s12. The gene is located in three distinct loci on the …	244940_at	---	---	---	---	rps12.2	---	244940_at	ATCG00905.1; RPS12C; ATCG01230.1; RPS12B	chloroplast gene encoding ribosomal protein s12. The gene is located in three distinct loci on the chloroplast genome and is transpliced to make one transcript.; chloroplast gene encoding ribosomal protein s12. The gene is located in three distinct loci on the chloroplast genome and is transpliced to make one transcript.; chloroplast gene encoding ribosomal protein s12. The gene is located in thr…
244962_at	-1.02399	0.00415231	-0.380215	0.238518	0.407639	0.197502	1.05141	0.00283524	AtCg01050	NDHD__Represents a plastid-encoded subunit of a NAD(P)H dehydrogenase complex. Its mRNA is edited at four positions. Translation data is not available for this gene.	1.1.6	PS.lightreaction.NADH DH	244962_at	Transcript	(atcg01050): Symbols: NDHD | Represents a plastid-encoded subunit of a NAD(P)H dehydrogenase complex. Its mRNA is edited at four positions. Translation data is not available for this gene. | chrC:115665-117185 REVERSE	244962_at	---	---	---	---	ndhD	---	244962_at	ATCG01050.1; NDHD	Represents a plastid-encoded subunit of a NAD(P)H dehydrogenase complex. Its mRNA is edited at four positions. Translation data is not available for this gene.; Represents a plastid-encoded subunit of a NAD(P)H dehydrogenase complex. Its mRNA is edited at four positions. Translation data is not available for this gene.
244967_at	-1.71423	0.00752346	0.0244653	0.974384	-0.186592	0.765139	1.5521	0.0099814	AtCg00630	PSAJ__Encodes subunit J of photosystem I.	1.1.2.2	PS.lightreaction.photosystem I.PSI polypeptide subunits	244967_at	Transcript	(atcg00630): Symbols: PSAJ | Encodes subunit J of photosystem I. | chrC:66929-67063 FORWARD	244967_at	---	---	---	---	psaJ	---	244967_at	ATCG00630.1; PSAJ	Encodes subunit J of photosystem I.; Encodes subunit J of photosystem I.
244971_at	1.50681	7.09894e-05	0.311387	0.188591	-0.297179	0.19798	-1.4926	9.41066e-05	AtCg00670	CLPP1_PCLPP__Encodes the only ClpP (caseinolytic protease) encoded within the plastid genome. Contains a highly conserved catalytic triad of Ser-type proteases (Ser-His-Asp). Part of the 350 kDa chloroplast Clp complex. The name reflects nomenclature described in Adam et. al (2001).	29.5	protein.degradation	244971_at	Transcript	(atcg00670): Symbols: CLPP1, PCLPP | Encodes the only ClpP (caseinolytic protease) encoded within the plastid genome. Contains a highly conserved catalytic triad of Ser-type proteases (Ser-His-Asp). Part of the 350 kDa chloroplast Clp complex. The name reflects nomenclature described in Adam et. al (2001). | chrC:69910-71882 REVERSE	244971_at	---	---	---	---	clpP	---	244971_at	ATCG00670.1; CLPP1	Encodes the only ClpP (caseinolytic protease) encoded within the plastid genome. Contains a highly conserved catalytic triad of Ser-type proteases (Ser-His-Asp). Part of the 350 kDa chloroplast Clp complex. The name reflects nomenclature described in Adam et. al (2001).; Encodes the only ClpP (caseinolytic protease) encoded within the plastid genome. Contains a highly conserved catalytic triad of…
244974_at	-1.23549	3.79174e-05	-0.628777	0.00617139	0.646378	0.0103125	1.25309	6.0128e-05	AtCg00700	PSBN__PSII low MW protein	1.1.1.2	PS.lightreaction.photosystem II.PSII polypeptide subunits	244974_at	Transcript	(atcg00700): Symbols: PSBN | PSII low MW protein | chrC:74249-74380 REVERSE	244974_at	---	---	---	---	psbN	---	244974_at	ATCG00700.1; PSBN	PSII low MW protein; PSII low MW protein
244975_at	1.74023	9.00263e-06	0.456197	0.0404569	-0.0158772	0.942081	-1.29991	9.13543e-05	AtCg00710	PSBH__Encodes a 8 kD phosphoprotein that is a component of the photosystem II oxygen evolving core. Its exact molecular function has not been determined but it may play a role in mediating electron transfer between the secondary quinone acceptors, QA and QB, associated with the acceptor side of PSII.	1.1.1.2	PS.lightreaction.photosystem II.PSII polypeptide subunits	244975_at	Transcript	(atcg00710): Symbols: PSBH | Encodes a 8 kD phosphoprotein that is a component of the photosystem II oxygen evolving core. Its exact molecular function has not been determined but it may play a role in mediating electron transfer between the secondary quinone acceptors, QA and QB, associated with the acceptor side of PSII. | chrC:74485-74706 FORWARD	244975_at	---	---	---	---	psbH	---	244975_at	ATCG00710.1; PSBH	Encodes a 8 kD phosphoprotein that is a component of the photosystem II oxygen evolving core. Its exact molecular function has not been determined but it may play a role in mediating electron transfer between the secondary quinone acceptors, QA and QB, associated with the acceptor side of PSII.; Encodes a 8 kD phosphoprotein that is a component of the photosystem II oxygen evolving core. Its exac…
244976_at	1.60525	1.47243e-05	0.344462	0.0960558	-0.0163644	0.939578	-1.27715	9.13543e-05	AtCg00720	PETB__Encodes the cytochrome b(6) subunit of the cytochrome b6f complex.	1.1.3	PS.lightreaction.cytochrome b6/f	244976_at	Transcript	(atcg00720): Symbols: PETB | Encodes the cytochrome b(6) subunit of the cytochrome b6f complex. | chrC:74841-76292 FORWARD	244976_at	---	---	---	---	petB	---	244976_at	ATCG00720.1; PETB	Encodes the cytochrome b(6) subunit of the cytochrome b6f complex.; Encodes the cytochrome b(6) subunit of the cytochrome b6f complex.
244978_at	1.14768	0.000178515	0.496137	0.0339198	0.0593216	0.783265	-0.592216	0.00574578	AtCg00740	RPOA__RNA polymerase alpha subunit	27.2	RNA.transcription	244978_at	Transcript	(atcg00740): Symbols: RPOA | RNA polymerase alpha subunit | chrC:77901-78890 REVERSE	244978_at	---	---	---	---	rpoA	---	244978_at	ATCG00740.1; RPOA	RNA polymerase alpha subunit; RNA polymerase alpha subunit
244979_at	1.0495	0.000611296	0.190256	0.418019	-0.448295	0.0705772	-1.30754	0.00015934	AtCg00750	RPS11__30S chloroplast ribosomal protein S11	29.2.1.1.1.1.11	protein.synthesis.ribosomal protein.prokaryotic.chloroplast.30S subunit.S11	244979_at	Transcript	(atcg00750): Symbols: RPS11 | 30S chloroplast ribosomal protein S11 | chrC:78960-79376 REVERSE	244979_at	---	---	---	---	rps11	---	244979_at	ATCG00750.1; RPS11	30S chloroplast ribosomal protein S11; 30S chloroplast ribosomal protein S11
244982_at	1.40607	4.90677e-05	0.360118	0.0947426	-0.211315	0.288881	-1.25726	0.000112236	AtCg00780	RPL14__encodes a chloroplast ribosomal protein L14, a constituent of the large subunit of the ribosomal complex	29.2.1.1.1.2.14	protein.synthesis.ribosomal protein.prokaryotic.chloroplast.50S subunit.L14	244982_at	Transcript	(atcg00780): Symbols: RPL14 | encodes a chloroplast ribosomal protein L14, a constituent of the large subunit of the ribosomal complex | chrC:80696-81064 REVERSE	244982_at	---	---	---	---	rpl14	---	244982_at	ATCG00780.1; RPL14	encodes a chloroplast ribosomal protein L14, a constituent of the large subunit of the ribosomal complex; encodes a chloroplast ribosomal protein L14, a constituent of the large subunit of the ribosomal complex
244983_at	1.39256	0.000172603	0.286933	0.250976	-0.297229	0.222745	-1.40286	0.000158826	AtCg00790	RPL16__chloroplast gene encoding a ribosomal protein L16, which is a constituent of 50S large ribosomal subunit	29.2.1.1.1.2.16	protein.synthesis.ribosomal protein.prokaryotic.chloroplast.50S subunit.L16	244983_at	Transcript	(atcg00790): Symbols: RPL16 | chloroplast gene encoding a ribosomal protein L16, which is a constituent of 50S large ribosomal subunit | chrC:81189-82652 REVERSE	244983_at	---	---	---	---	rpl16.chloroplast	---	244983_at	ATCG00790.1; RPL16	chloroplast gene encoding a ribosomal protein L16, which is a constituent of 50S large ribosomal subunit; chloroplast gene encoding a ribosomal protein L16, which is a constituent of 50S large ribosomal subunit
244986_at	1.1906	5.65175e-05	0.70675	0.00412294	-0.153476	0.373926	-0.637328	0.00178129	AtCg00820	RPS19__Encodes a 6.8-kDa protein of the small ribosomal subunit.	29.2.1.1.1.1.19	protein.synthesis.ribosomal protein.prokaryotic.chloroplast.30S subunit.S19	244986_at	Transcript	(atcg00820): Symbols: RPS19 | Encodes a 6.8-kDa protein of the small ribosomal subunit. | chrC:84005-84283 REVERSE	244986_at	---	---	---	---	rps19	---	244986_at	ATCG00820.1; RPS19	Encodes a 6.8-kDa protein of the small ribosomal subunit.; Encodes a 6.8-kDa protein of the small ribosomal subunit.
244988_s_at	1.15097	4.81197e-05	0.558988	0.00938575	-0.0181585	0.919868	-0.610136	0.00158718	AtCg00840 AtCg01300	RPL23_RPL23.1__One of two chloroplast genes that encode chloroplast ribosomal protein L23, a constituent of the large subunit of the ribosomal complex	29.2.1.1.1.2.23	protein.synthesis.ribosomal protein.prokaryotic.chloroplast.50S subunit.L23	244988_s_at	Transcript	MULTIPLE HITS: (atcg00840,atcg01300). atcg00840: Symbols: RPL23.1, RPL23 | One of two chloroplast genes that encode chloroplast ribosomal protein L23, a constituent of the large subunit of the ribosomal complex | chrC:85862-86143 REVERSE atcg01300: Symbols: RPL23.2 | One of two chloroplast genes that encode chloroplast ribosomal protein L23, a constituent of the large subunit of the ribosomal com…	244988_s_at	---	---	---	---	rpl23.1	---	244988_s_at	ATCG00840.1; RPL23.1; ATCG01300.1; RPL23.2	One of two chloroplast genes that encode chloroplast ribosomal protein L23, a constituent of the large subunit of the ribosomal complex; One of two chloroplast genes that encode chloroplast ribosomal protein L23, a constituent of the large subunit of the ribosomal complex; One of two chloroplast genes that encode chloroplast ribosomal protein L23, a constituent of the large subunit of the ribosom…
244995_at	1.16845	0.000172232	0.248091	0.236427	0.198797	0.324475	-0.721567	0.00208553	AtCg00150	ATPI__Encodes a subunit of ATPase complex CF0, which is a proton channel that supplies the proton motive force to drive ATP synthesis by CF1 portion of the complex.	1.1.4	PS.lightreaction.ATP synthase	244995_at	Transcript	(atcg00150): Symbols: ATPI | Encodes a subunit of ATPase complex CF0, which is a proton channel that supplies the proton motive force to drive ATP synthesis by CF1 portion of the complex. | chrC:14021-14770 REVERSE	244995_at	---	---	---	---	atpI	---	244995_at	ATCG00150.1; ATPI	Encodes a subunit of ATPase complex CF0, which is a proton channel that supplies the proton motive force to drive ATP synthesis by CF1 portion of the complex.; Encodes a subunit of ATPase complex CF0, which is a proton channel that supplies the proton motive force to drive ATP synthesis by CF1 portion of the complex.
244996_at	2.03144	9.42874e-07	0.482702	0.0174692	0.0299719	0.868401	-1.51877	1.70943e-05	AtCg00160	RPS2__Chloroplast ribosomal protein S2	29.2.1.1.1.1.2	protein.synthesis.ribosomal protein.prokaryotic.chloroplast.30S subunit.S2	244996_at	Transcript	(atcg00160): Symbols: RPS2 | Chloroplast ribosomal protein S2 | chrC:15013-15723 REVERSE	244996_at	---	---	---	---	rps2	---	244996_at	ATCG00160.1; RPS2	Chloroplast ribosomal protein S2; Chloroplast ribosomal protein S2
244998_at	1.6443	5.362e-06	0.231564	0.194191	0.34692	0.0667263	-1.06582	0.000118106	AtCg00180	RPOC1__RNA polymerase beta' subunit-1	27.2	RNA.transcription	244998_at	Transcript	(atcg00180): Symbols: RPOC1 | RNA polymerase beta' subunit-1 | chrC:20251-23084 REVERSE	244998_at	---	---	---	---	rpoC1	---	244998_at	ATCG00180.1; RPOC1	RNA polymerase beta' subunit-1; RNA polymerase beta' subunit-1
245000_at	-1.02508	0.0010599	-1.03705	0.00322123	0.616334	0.0334891	0.604367	0.0137063	AtCg00210	YCF6__hypothetical protein	1.1.3	PS.lightreaction.cytochrome b6/f	245000_at	Transcript	(atcg00210): Symbols: YCF6 | hypothetical protein | chrC:28089-28178 FORWARD	245000_at	---	---	---	---	ycf6	---	245000_at	ATCG00210.1; YCF6; ATCG00210.1; YCF6	Identical to Cytochrome b6-f complex subunit 8 (Cytochrome b6-f complex subunit VIII) (Cytochrome b6-f complex subunit petN) (petN) [Arabidopsis Thaliana] (GB:P61039;GB:P12178;GB:P56789); similar to PetN [Acorus calamus] (GB:YP_319758.1); similar to petN [Nymphaea alba] (GB:YP_053148.1); contains InterPro domain PetN; (InterPro:IPR005497); Identical to Cytochrome b6-f complex subunit 8 (Cytochrom…
245010_at	1.50517	0.000185279	0.0730386	0.810017	-0.181476	0.494236	-1.6136	0.000125749	AtCg00420	NDHJ__Encodes NADH dehydrogenase subunit J. Its transcription is increased upon sulfur depletion.	1.1.6	PS.lightreaction.NADH DH	245010_at	Transcript	(atcg00420): Symbols: NDHJ | Encodes NADH dehydrogenase subunit J. Its transcription is increased upon sulfur depletion. | chrC:48677-49153 REVERSE	245010_at	---	---	---	---	ndhJ	---	245010_at	ATCG00420.1; NDHJ	Encodes NADH dehydrogenase subunit J. Its transcription is increased upon sulfur depletion.; Encodes NADH dehydrogenase subunit J. Its transcription is increased upon sulfur depletion.
245011_at	2.15766	1.77287e-05	0.256122	0.348606	-0.265344	0.313231	-2.16689	3.67921e-05	AtCg00430	PSBG__Encodes a protein which was originally thought to be part of photosystem II but its wheat homolog was later shown to encode for subunit K of NADH dehydrogenase.	1.1.6	PS.lightreaction.NADH DH	245011_at	Transcript	(atcg00430): Symbols: PSBG | Encodes a protein which was originally thought to be part of photosystem II but its wheat homolog was later shown to encode for subunit K of NADH dehydrogenase. | chrC:49257-49934 REVERSE	245011_at	---	---	---	---	psbG	---	245011_at	ATCG00430.1; PSBG	Encodes a protein which was originally thought to be part of photosystem II but its wheat homolog was later shown to encode for subunit K of NADH dehydrogenase.; Encodes a protein which was originally thought to be part of photosystem II but its wheat homolog was later shown to encode for subunit K of NADH dehydrogenase.
245016_at	1.07142	0.00700225	-0.0858816	0.836419	0.0357151	0.929613	-1.12159	0.00437327	AtCg00500	ACCD__Encodes the carboxytransferase beta subunit of the Acetyl-CoA carboxylase (ACCase) complex in plastids. This complex catalyzes the carboxylation of acetyl-CoA to produce malonyl-CoA, the first committed step in fatty acid synthesis.	11.1.1	lipid metabolism.FA synthesis and FA elongation.Acetyl CoA Carboxylation	245016_at	Transcript	(atcg00500): Symbols: ACCD | Encodes the carboxytransferase beta subunit of the Acetyl-CoA carboxylase (ACCase) complex in plastids. This complex catalyzes the carboxylation of acetyl-CoA to produce malonyl-CoA, the first committed step in fatty acid synthesis. | chrC:57075-58541 FORWARD	245016_at	---	---	---	---	accD	---	245016_at	ACCD; ATCG00500.1	Encodes the carboxytransferase beta subunit of the Acetyl-CoA carboxylase (ACCase) complex in plastids. This complex catalyzes the carboxylation of acetyl-CoA to produce malonyl-CoA, the first committed step in fatty acid synthesis.; Encodes the carboxytransferase beta subunit of the Acetyl-CoA carboxylase (ACCase) complex in plastids. This complex catalyzes the carboxylation of acetyl-CoA to pro…
245018_at	1.82819	1.73493e-05	-0.00352859	0.990666	0.222899	0.315694	-1.60882	6.89139e-05	AtCg00520	YCF4__Encodes a protein required for photosystem I assembly and stability. In cyanobacteria, loss of function mutation in this gene increases PSII/PSI ratio without any influence on photoautotrophic growth.	29.8	protein.assembly and cofactor ligation	245018_at	Transcript	(atcg00520): Symbols: YCF4 | Encodes a protein required for photosystem I assembly and stability. In cyanobacteria, loss of function mutation in this gene increases PSII/PSI ratio without any influence on photoautotrophic growth. | chrC:59772-60326 FORWARD	245018_at	---	---	---	---	ycf4	---	245018_at	ATCG00520.1; YCF4	Encodes a protein required for photosystem I assembly and stability. In cyanobacteria, loss of function mutation in this gene increases PSII/PSI ratio without any influence on photoautotrophic growth.; Encodes a protein required for photosystem I assembly and stability. In cyanobacteria, loss of function mutation in this gene increases PSII/PSI ratio without any influence on photoautotrophic grow…
245019_at	2.20551	8.90178e-06	0.495072	0.0688474	0.0754004	0.774524	-1.63504	9.13543e-05	AtCg00530	YCF10__hypothetical protein	35.2	not assigned.unknown	245019_at	Transcript	(atcg00530): Symbols: YCF10 | hypothetical protein | chrC:60741-61430 FORWARD	245019_at	---	---	---	---	ycf10_cemA	---	245019_at	ATCG00530.1; YCF10; ATCG00530.1; YCF10	Identical to Chloroplast envelope membrane protein (cemA) [Arabidopsis Thaliana] (GB:P56783); similar to proton extrusion protein-related [Arabidopsis thaliana] (TAIR:AT4G31040.1); similar to chloroplast envelope membrane protein [Gossypium hirsutum] (GB:YP_538947.1); contains InterPro domain CemA; (InterPro:IPR004282); Identical to Chloroplast envelope membrane protein (cemA) [Arabidopsis Thalia…
245020_at	1.11224	0.000502118	0.218559	0.359248	0.193791	0.398053	-0.699885	0.00498046	AtCg00540	PETA__Encodes cytochrome f apoprotein; involved in photosynthetic electron transport chain; encoded by the chloroplast genome and is transcriptionally repressed by a nuclear gene HCF2.	1.1.3	PS.lightreaction.cytochrome b6/f	245020_at	Transcript	(atcg00540): Symbols: PETA | Encodes cytochrome f apoprotein; involved in photosynthetic electron transport chain; encoded by the chloroplast genome and is transcriptionally repressed by a nuclear gene HCF2. | chrC:61657-62619 FORWARD	245020_at	---	---	---	---	petA	---	245020_at	ATCG00540.1; PETA	Encodes cytochrome f apoprotein; involved in photosynthetic electron transport chain; encoded by the chloroplast genome and is transcriptionally repressed by a nuclear gene HCF2.; Encodes cytochrome f apoprotein; involved in photosynthetic electron transport chain; encoded by the chloroplast genome and is transcriptionally repressed by a nuclear gene HCF2.
245026_at	1.28553	8.59473e-05	-0.119033	0.577992	0.232534	0.246158	-1.17203	0.00015321	AtCg00140	ATPH__ATPase III subunit	1.1.4.5	PS.lightreaction.ATP synthase.subunit C	245026_at	Transcript	(atcg00140): Symbols: ATPH | ATPase III subunit | chrC:13262-13507 REVERSE	245026_at	---	---	---	---	atpH	---	245026_at	ATCG00140.1; ATPH	ATPase III subunit; ATPase III subunit
245049_at	1.03043	0.0016334	0.380984	0.168998	0.257406	0.329555	-0.392043	0.104456	AtCg00050	RPS16__Homologous to the bacterial ribosomal protein S16	29.2.1.1.1.1.16	protein.synthesis.ribosomal protein.prokaryotic.chloroplast.30S subunit.S16	245049_at	Transcript	(atcg00050): Symbols: RPS16 | Homologous to the bacterial ribosomal protein S16 | chrC:5084-6188 REVERSE	245049_at	---	---	---	---	rps16	---	245049_at	ATCG00050.1; RPS16	Homologous to the bacterial ribosomal protein S16; Homologous to the bacterial ribosomal protein S16
245076_at	-1.00415	0.00236618	-0.77796	0.0206532	0.0118783	0.971014	0.238066	0.337392	At2g23170	GH3.3; indole-3-acetic acid amido synthetase	17.2.3	hormone metabolism.auxin.induced-regulated-responsive-activated	245076_at	Transcript	(at2g23170): Symbols: GH3.3 | GH3.3; indole-3-acetic acid amido synthetase | chr2:9863855-9866562 REVERSE	245076_at	816849	---	---	23258	At2g23170	NM_127881	245076_at	AT2G23170.1	encodes an IAA-amido synthase that conjugates Asp and other amino acids to auxin in vitro.
245264_at	-1.31156	3.74592e-05	-0.0248614	0.907862	0.254829	0.161935	1.54153	2.53805e-05	At4g17245	zinc finger (C3HC4-type RING finger) family protein	29.5.11.4.2	protein.degradation.ubiquitin.E3.RING	245264_at	Transcript	(at4g17245): zinc finger (C3HC4-type RING finger) family protein | chr4:9669365-9670005 FORWARD	245264_at	827437	---	---	26389	At4g17245	NM_117830	245264_at	NA	zinc finger (C3HC4-type RING finger) family protein; similar to zinc finger (C3HC4-type RING finger) family protein [Arabidopsis thaliana] (TAIR:AT5G47610.1); similar to RNA recognition motif. (a.k.a. RRM, RBD, or RNP domain) containing protein [Brassica oleracea] (GB:ABD64996.1); contains InterPro domain Zinc finger, RING-type; (InterPro:IPR001841)
245276_at	-1.31248	4.99035e-05	-0.351336	0.0849886	-0.327983	0.0990924	0.633159	0.0027578	At4g16780	ATHB2_HAT4__ATHB-2 (ARABIDOPSIS THALIANA HOMEOBOX PROTEIN 2); DNA binding / protein homodimerization/ sequence-specific DNA binding / transcription factor	27.3.22	RNA.regulation of transcription.HB,Homeobox transcription factor family	245276_at	Transcript	(at4g16780): Symbols: ATHB-2, HAT4, ATHB2 | ATHB-2 (ARABIDOPSIS THALIANA HOMEOBOX PROTEIN 2); DNA binding / protein homodimerization/ sequence-specific DNA binding / transcription factor | chr4:9449114-9450743 FORWARD	245276_at	827384	---	---	24419	At4g16780	NM_117780	245276_at	AT4G16780.1; ATHB-2; AT4G16780.1; ATHB-2	ATHB-2 (Homeobox-leucine zipper protein HAT4); DNA binding / transcription factor; Identical to Homeobox-leucine zipper protein HAT4 (Homeodomain-leucine zipper protein HAT4) (HD-ZIP protein 4) (Homeodomain transcription factor ATHB-2) (HD-ZIP protein ATHB-2) (HAT4) [Arabidopsis Thaliana] (GB:Q05466); similar to HAT2, transcription factor [Arabidopsis thaliana] (TAIR:AT5G47370.1); similar to hypo…
245296_at	-1.31997	4.69414e-05	-0.794653	0.00322123	0.223599	0.231432	0.748913	0.00106134	At4g16370	OPT3__ATOPT3 (OLIGOPEPTIDE TRANSPORTER); oligopeptide transporter	34.13	transport.peptides and oligopeptides	245296_at	Transcript	(at4g16370): Symbols: ATOPT3, OPT3 | ATOPT3 (OLIGOPEPTIDE TRANSPORTER); oligopeptide transporter | chr4:9247302-9250091 REVERSE	245296_at	827332	---	---	4409	At4g16370	NM_117732	245296_at	ATOPT3	oligopeptide transporter
245309_at	-1.1519	4.7405e-05	-0.366971	0.0470924	0.224627	0.175615	1.00955	0.000118106	At4g15140	unknown protein	35.2	not assigned.unknown	245309_at	Transcript	(at4g15140): unknown protein | chr4:8639424-8640291 REVERSE	245309_at	827180	---	---	4322	At4g15140	NM_117603	245309_at	NA	similar to OSJNBa0014K14.13 [Oryza sativa (japonica cultivar-group)] (GB:CAE02941.3); similar to Os04g0504200 [Oryza sativa (japonica cultivar-group)] (GB:NP_001053245.1)
245317_at	-1.10865	0.00017378	-0.137058	0.501601	-0.00531721	0.981444	0.966276	0.000321647	At4g15610	integral membrane family protein	35.1	not assigned.no ontology	245317_at	Transcript	(at4g15610): integral membrane family protein | chr4:8909064-8910908 FORWARD	245317_at	827238	---	---	24397	At4g15610	NM_117652	245317_at	NA	integral membrane family protein; similar to integral membrane family protein [Arabidopsis thaliana] (TAIR:AT3G06390.1); similar to unknown [Panax (GB:ABD73297.1); similar to Os07g0442900 [Oryza sativa (japonica cultivar-group)] (GB:NP_001059526.1); contains InterPro domain Protein of unknown function DUF588; (InterPro:IPR006702); contains InterPro domain Conserved hypothetical protein CHP1569, i…
245397_at	-1.18981	0.000287933	-0.502759	0.0486376	-0.528993	0.0424465	0.158059	0.43696	At4g14560	AXR5__IAA1 (INDOLE-3-ACETIC ACID INDUCIBLE); protein binding / transcription factor	27.3.40	RNA.regulation of transcription.Aux/IAA family	245397_at	Transcript	(at4g14560): Symbols: IAA1, AXR5 | IAA1 (INDOLE-3-ACETIC ACID INDUCIBLE); protein binding / transcription factor | chr4:8361058-8361986 FORWARD	245397_at	827103	---	---	43941	At4g14560	NM_117536	245397_at	IAA1	auxin (indole-3-acetic acid) induced gene (IAA1) encoding a short-lived nuclear-localized transcriptional regulator protein.
245422_at	-1.92327	1.01787e-05	-0.845162	0.00523576	0.403528	0.0856649	1.48163	8.71956e-05	At4g17470	palmitoyl protein thioesterase family protein	29.4	protein.postranslational modification	245422_at	Transcript	(at4g17470): palmitoyl protein thioesterase family protein | chr4:9742759-9744860 REVERSE	245422_at	827458	---	---	21864	At4g17470	NM_117850	245422_at	NA	palmitoyl protein thioesterase family protein; similar to palmitoyl protein thioesterase family protein [Arabidopsis thaliana] (TAIR:AT4G17480.1); similar to palmitoyl protein thioesterase family protein [Brassica oleracea] (GB:ABD65098.1); contains InterPro domain Palmitoyl protein thioesterase; (InterPro:IPR002472)
245457_s_at	-1.35285	4.27226e-05	-0.171088	0.377174	0.0209834	0.919068	1.20275	0.00010176	At4g16940 At4g16960	ATP binding / nucleoside-triphosphatase/ nucleotide binding / protein binding / transmembrane receptor	20.1.7	stress.biotic.PR-proteins	245457_s_at	Transcript	MULTIPLE HITS: (at4g16940,at4g16960). at4g16940: ATP binding / nucleoside-triphosphatase/ nucleotide binding / protein binding / transmembrane receptor | chr4:9533149-9537604 REVERSE at4g16960: disease resistance protein (TIR-NBS-LRR class), putative | chr4:9546343-9551007 REVERSE	245457_s_at	827402 /// 827404	---	---	51236	At4g16960	NM_117797 /// NM_117799	245457_s_at	NA	disease resistance protein (TIR-NBS-LRR class), putative; similar to SNC1 (SUPPRESSOR OF NPR1-1, CONSTITUTIVE 1) [Arabidopsis thaliana] (TAIR:AT4G16890.1); similar to RPP4 (RECOGNITION OF PERONOSPORA PARASITICA 4) [Arabidopsis thaliana] (TAIR:AT4G16860.1); similar to disease resistance protein (TIR-NBS-LRR class), putative [Arabidopsis thaliana] (TAIR:AT4G16960.1); similar to MRGH5 [Cucumis melo]…
245486_x_at	-1.09119	0.000578848	-0.795973	0.00945211	0.452241	0.0742748	0.747456	0.00364752	At4g16240	unknown protein	35.2	not assigned.unknown	245486_x_at	Transcript	(at4g16240): unknown protein | chr4:9192336-9192568 REVERSE	245486_x_at	827318	---	---	---	At4g16240	NM_117720	245486_x_at	NA	similar to glycine-rich protein [Arabidopsis thaliana] (TAIR:AT5G46730.1); similar to glycine-rich protein [Arabidopsis thaliana] (TAIR:AT2G05440.7); similar to glycin-rich protein [Vigna unguiculata] (GB:CAA61200.1); similar to Os03g0309300 [Oryza sativa (japonica cultivar-group)] (GB:NP_001049911.1)
245505_at	-1.26706	0.000142069	-1.60328	9.77531e-05	0.309012	0.156763	-0.0272001	0.902225	At4g15690	glutaredoxin family protein	21.4	redox.glutaredoxins	245505_at	Transcript	(at4g15690): glutaredoxin family protein | chr4:8934324-8934921 FORWARD	245505_at	827246	---	---	33152	At4g15690	NM_117660	245505_at	NA	glutaredoxin family protein; Identical to Monothiol glutaredoxin-S5 (AtGrxS5) (GRXS5) [Arabidopsis Thaliana] (GB:O23420); similar to glutaredoxin family protein [Arabidopsis thaliana] (TAIR:AT4G15680.1); similar to glutaredoxin family protein [Musa acuminata] (GB:ABF69994.1); contains InterPro domain Thioredoxin-like fold; (InterPro:IPR012336); contains InterPro domain Glutaredoxin; (InterPro:IPR…
245506_at	-1.06216	0.000381376	-1.65904	6.47608e-05	0.302843	0.159597	-0.294038	0.121873	At4g15700	glutaredoxin family protein	21.4	redox.glutaredoxins	245506_at	Transcript	(at4g15700): glutaredoxin family protein | chr4:8937393-8937892 FORWARD	245506_at	827247	---	---	43586	At4g15700	NM_117661	245506_at	NA	glutaredoxin family protein; Identical to Monothiol glutaredoxin-S3 (AtGrxS3) (GRXS3) [Arabidopsis Thaliana] (GB:O23421); similar to glutaredoxin family protein [Arabidopsis thaliana] (TAIR:AT4G15690.1); similar to glutaredoxin family protein [Musa acuminata] (GB:ABF69994.1); similar to Glutaredoxin-like family protein [Oryza sativa (japonica cultivar-group)] (GB:ABA99336.1); contains InterPro do…
245692_at	-3.86749	4.35735e-08	-3.3592	1.9444e-07	-0.0676863	0.702607	0.440605	0.0114166	At5g04150	BHLH101; DNA binding / transcription factor	27.3.6	RNA.regulation of transcription.bHLH,Basic Helix-Loop-Helix family	245692_at	Transcript	(at5g04150): Symbols: BHLH101 | BHLH101; DNA binding / transcription factor | chr5:1138559-1139476 REVERSE	245692_at	830293	---	---	33170	At5g04150	NM_120497	245692_at	AT5G04150.1	basic helix-loop-helix (bHLH) family protein; similar to ORG2 (OBP3-responsive gene 2), DNA binding / transcription factor [Arabidopsis thaliana] (TAIR:AT3G56970.1); similar to Helix-loop-helix DNA-binding [Medicago truncatula] (GB:ABE94188.1); contains InterPro domain Helix-loop-helix DNA-binding; (InterPro:IPR011598); contains InterPro domain Basic helix-loop-helix dimerisation region bHLH; (In…
245748_at	1.29845	3.79174e-05	0.65177	0.00660088	-0.265347	0.145514	-0.912029	0.00027312	At1g51140	basic helix-loop-helix (bHLH) family protein	27.3.6	RNA.regulation of transcription.bHLH,Basic Helix-Loop-Helix family	245748_at	Transcript	(at1g51140): basic helix-loop-helix (bHLH) family protein | chr1:18943457-18945753 REVERSE	245748_at	841537	---	---	19155	At1g51140	NM_103993	245748_at	NA	basic helix-loop-helix (bHLH) family protein; similar to basic helix-loop-helix (bHLH) family protein [Arabidopsis thaliana] (TAIR:AT2G42280.1); similar to Os08g0506700 [Oryza sativa (japonica cultivar-group)] (GB:NP_001062190.1); similar to transcription factor RAU1 [Oryza sativa] (GB:AAL87667.1); similar to Os09g0487900 [Oryza sativa (japonica cultivar-group)] (GB:NP_001063529.1); contains Inte…
245776_at	-1.10854	6.6117e-05	-0.504436	0.0151271	0.110447	0.508574	0.714548	0.000741445	At1g30260	FUNCTIONS IN: molecular_function unknown; INVOLVED IN: response to cytokinin stimulus; EXPRESSED IN: 18 plant structures; EXPRESSED DURING: 10 growth stages; BEST Arabidopsis thaliana protein match is: galactosyltransferase family protein (TAIR:AT4G21060.1); Has 16 Blast hits to 16 proteins in 5 species: Archae - 0; Bacteria - 0; Metazoa - 0; Fungi - 0; Plants - 16; Viruses - 0; Other Eukaryotes …	35.2	not assigned.unknown	245776_at	Transcript	(at1g30260): FUNCTIONS IN: molecular_function unknown; INVOLVED IN: response to cytokinin stimulus; EXPRESSED IN: 18 plant structures; EXPRESSED DURING: 10 growth stages; BEST Arabidopsis thaliana protein match is: galactosyltransferase family protein (TAIR:AT4G21060.1); Has 16 Blast hits to 16 proteins in 5 species: Archae - 0; Bacteria - 0; Metazoa - 0; Fungi - 0; Plants - 16; Viruses - 0; Othe…	245776_at	839906	---	---	26235	At1g30260	NM_102765	245776_at	AGL79; AT1G30260.1; AGL79; AT1G30260.1	AGL79 (AGAMOUS-LIKE 79); similar to galactosyltransferase family protein [Arabidopsis thaliana] (TAIR:AT4G21060.1); similar to conserved hypothetical protein [Medicago truncatula] (GB:ABE90936.1); AGL79 (AGAMOUS-LIKE 79); similar to galactosyltransferase family protein [Arabidopsis thaliana] (TAIR:AT4G21060.1); similar to conserved hypothetical protein [Medicago truncatula] (GB:ABE90936.1)
245807_at	-1.09553	0.000147669	-0.399621	0.0548677	0.00514451	0.981317	0.701051	0.00149025	At1g46768	RAP2.1 (related to AP2 1); DNA binding / transcription factor	27.3.3	RNA.regulation of transcription.AP2/EREBP, APETALA2/Ethylene-responsive element binding protein family	245807_at	Transcript	(at1g46768): Symbols: RAP2.1 | RAP2.1 (related to AP2 1); DNA binding / transcription factor | chr1:17265701-17266536 REVERSE	245807_at	841117	---	---	28676	At1g46768	NM_103607	245807_at	AT1G46768.1	encodes a member of the DREB subfamily A-5 of ERF/AP2 transcription factor family (RAP2.1). The protein contains one AP2 domain. There are 16 members in this subfamily including RAP2.9 and RAP2.10.
245881_at	1.07766	0.000158725	0.253173	0.186684	-0.431719	0.0430505	-1.25621	8.56051e-05	At5g09460 At5g09461 At5g09462 At5g09463	transcription factor/ transcription regulator	27.3.6	RNA.regulation of transcription.bHLH,Basic Helix-Loop-Helix family	245881_at	Transcript	MULTIPLE HITS: (at5g09462,at5g09460,at5g09463,at5g09461). at5g09462: Symbols: CPuORF42 | CPuORF42 (Conserved peptide upstream open reading frame 42) | chr5:2943738-2946839 REVERSE at5g09460: transcription factor/ transcription regulator | chr5:2943738-2946839 REVERSE at5g09463: Symbols: CPuORF41 | CPuORF41 (Conserved peptide upstream open reading frame 41) | chr5:2943738-2946839 REVERSE at5g09461…	245881_at	6240224 /// 6240465 /// 6240740 /// 830805	---	---	20593	At5g09460	NM_001125724 /// NM_001125725 /// NM_001125726 /// NM_120983	245881_at	NA	transcription factor/ transcription regulator; similar to SAC51 (SUPPRESSOR OF ACAULIS 51), transcription factor/ transcription regulator [Arabidopsis thaliana] (TAIR:AT5G64340.1); similar to Os03g0391700 [Oryza sativa (japonica cultivar-group)] (GB:NP_001050282.1); contains InterPro domain Helix-loop-helix DNA-binding; (InterPro:IPR011598)
245925_at	-1.11706	6.7862e-05	-0.93627	0.000623721	-0.731672	0.00918864	-0.550879	0.00326163	At5g28770	AtbZIP63__BZO2H3; DNA binding / protein heterodimerization/ transcription factor	27.3.35	RNA.regulation of transcription.bZIP transcription factor family	245925_at	Transcript	(at5g28770): Symbols: BZO2H3 | BZO2H3; DNA binding / protein heterodimerization/ transcription factor | chr5:10796459-10798222 REVERSE	245925_at	832990	---	---	15754	At5g28770	NM_001036885 /// NM_122760 /// NM_180757	245925_at	AT5G28770.1; BZO2H3	bZIP protein BZO2H3 mRNA, partial cds; bZIP protein BZO2H3 mRNA, partial cds
245993_at	1.38055	1.05954e-05	0.615263	0.00508345	0.0892374	0.576471	-0.676045	0.00075915	At5g20700	senescence-associated protein-related	33.99	development.unspecified	245993_at	Transcript	(at5g20700): senescence-associated protein-related | chr5:7005844-7007117 REVERSE	245993_at	832193	---	---	43800	At5g20700	NM_122077	245993_at	NA	senescence-associated protein-related; similar to senescence-associated protein-related [Arabidopsis thaliana] (TAIR:AT1G74940.1); similar to Protein of unknown function DUF581 [Medicago truncatula] (GB:ABE90961.1); contains InterPro domain Protein of unknown function DUF581; (InterPro:IPR007650)
246000_at	-1.06792	0.000969476	-0.563152	0.047319	-0.0143273	0.959844	0.490437	0.038838	At5g20820	auxin-responsive protein-related	17.2.3	hormone metabolism.auxin.induced-regulated-responsive-activated	246000_at	Transcript	(at5g20820): auxin-responsive protein-related | chr5:7046751-7047396 REVERSE	246000_at	832205	---	---	31142	At5g20820	NM_122089	246000_at	NA	auxin-responsive protein-related; similar to auxin-responsive protein-related [Arabidopsis thaliana] (TAIR:AT1G72430.1); similar to Os08g0452500 [Oryza sativa (japonica cultivar-group)] (GB:NP_001061954.1); similar to auxin-induced protein-like [Oryza sativa (japonica cultivar-group)] (GB:BAD36435.1); contains InterPro domain Auxin responsive SAUR protein; (InterPro:IPR003676)
246018_at	-1.05543	0.000101051	-0.431454	0.0291567	0.0183146	0.921734	0.642286	0.00142148	At5g10695	unknown protein	35.2	not assigned.unknown	246018_at	Transcript	(at5g10695): unknown protein | chr5:3377663-3378221 FORWARD	246018_at	830934	---	---	19727	At5g10695	NM_121107	246018_at	NA	similar to unknown protein [Arabidopsis thaliana] (TAIR:AT5G57123.1); similar to conserved hypothetical protein [Medicago truncatula] (GB:ABD28467.1); contains domain Glucocorticoid receptor-like (DNA-binding domain) (SSF57716)
246108_at	-1.25754	4.69414e-05	-0.637305	0.00739191	-0.438264	0.0361703	0.181973	0.250095	At5g28630	glycine-rich protein	35.1.40	not assigned.no ontology.glycine rich proteins	246108_at	Transcript	(at5g28630): glycine-rich protein | chr5:10636631-10637249 FORWARD	246108_at	832966	---	---	47220	At5g28630	NM_122746	246108_at	NA	glycine-rich protein; similar to unknown protein [Arabidopsis thaliana] (TAIR:AT5G28610.1); similar to RPGR [Rattus norve (GB:AAX49610.1)
246187_at	-1.01771	0.00175632	-0.319776	0.243971	0.397774	0.146569	1.09571	0.000921969	246187_at		35.2	not assigned.unknown	246187_at	Transcript	no match	246187_at	832226	---	---	42954	At5g21020	NM_203089	246187_at	NA	unknown protein
246302_at	1.25641	6.21411e-05	0.48029	0.0286753	0.391303	0.0592694	-0.38482	0.0314707	At3g51860	ATCAX3_ATHCX1_CAX1-LIKE__CAX3 (CATION EXCHANGER 3); calcium:cation antiporter/ calcium:hydrogen antiporter/ cation:cation antiporter	34.12	transport.metal	246302_at	Transcript	(at3g51860): Symbols: CAX3, ATHCX1, CAX1-LIKE, ATCAX3 | CAX3 (CATION EXCHANGER 3); calcium:cation antiporter/ calcium:hydrogen antiporter/ cation:cation antiporter | chr3:19239427-19242913 FORWARD	246302_at	824349	---	---	11926	At3g51860	NM_115045	246302_at	AT3G51860.1; CAX3; AT3G51860.1; CAX3	CAX3 (cation exchanger 3); cation:cation antiporter; Identical to Vacuolar cation/proton exchanger 3 (Ca(2+)/H(+) exchanger 3) (Ca(2+)/H(+) antiporter CAX3) (CAX3) [Arabidopsis Thaliana] (GB:Q93Z81;GB:O65022;GB:Q0WUY4;GB:Q9LKW8); similar to CAX1 (CATION EXCHANGER 1), calcium:hydrogen antiporter [Arabidopsis thaliana] (TAIR:AT2G38170.1); similar to cax51 [Capsella bursa-pastoris] (GB:AAT70233.1); …
246427_at	1.12667	3.79174e-05	0.115778	0.472357	0.0717774	0.648277	-0.93911	0.000123454	At5g17400	ER-ANT1 (ENDOPLASMIC RETICULUM-DENINE NUCLEOTIDE TRANSPORTER 1); ATP:ADP antiporter/ binding	34.9	transport.metabolite transporters at the mitochondrial membrane	246427_at	Transcript	(at5g17400): Symbols: ER-ANT1 | ER-ANT1 (ENDOPLASMIC RETICULUM-DENINE NUCLEOTIDE TRANSPORTER 1); ATP:ADP antiporter/ binding | chr5:5728789-5730376 REVERSE	246427_at	831606	---	---	31555	At5g17400	NM_121746	246427_at	NA	ADP, ATP carrier protein, mitochondrial, putative / ADP/ATP translocase, putative / adenine nucleotide translocator, putative; similar to AAC3 (ADP/ATP CARRIER 3), ATP:ADP antiporter/ binding [Arabidopsis thaliana] (TAIR:AT4G28390.1); similar to Adenine nucleotide translocator 1 [Medicago truncatula] (GB:ABE81429.1); contains InterPro domain Adenine nucleotide translocator 1; (InterPro:IPR002113)…
246522_at	-1.26695	0.00152503	-0.467729	0.164156	-0.790249	0.0371805	0.00897073	0.97989	At5g15830	AtbZIP3 (Arabidopsis thaliana basic leucine-zipper 3); DNA binding / transcription factor	27.3.35	RNA.regulation of transcription.bZIP transcription factor family	246522_at	Transcript	(at5g15830): Symbols: AtbZIP3 | AtbZIP3 (Arabidopsis thaliana basic leucine-zipper 3); DNA binding / transcription factor | chr5:5168543-5169361 FORWARD	246522_at	831440	---	---	31747	At5g15830	NM_121588	246522_at	AT5G15830.1	bZIP transcription factor family protein; similar to bZIP transcription factor family protein [Arabidopsis thaliana] (TAIR:AT3G30530.1); similar to hypothetical protein [Cleome spinosa] (GB:ABD96902.1); contains InterPro domain Eukaryotic transcription factor, DNA-binding; (InterPro:IPR008917); contains InterPro domain bZIP transcription factor, bZIP_1; (InterPro:IPR011616); contains InterPro dom…
246523_at	-1.00513	0.000202053	-0.438401	0.0352239	0.099842	0.583012	0.66657	0.00165026	At5g15850	COL1 (constans-like 1); transcription factor/ zinc ion binding	33.99	development.unspecified	246523_at	Transcript	(at5g15850): Symbols: COL1, ATCOL1 | COL1 (constans-like 1); transcription factor/ zinc ion binding | chr5:5176091-5177897 REVERSE	246523_at	831442	---	---	24486	At5g15850	NM_121590	246523_at	COL1	Homologous to the flowering-time gene CONSTANS.
246777_at	-1.23185	2.97167e-05	0.200439	0.231361	0.0595739	0.725898	1.49186	1.70943e-05	At5g27420	zinc finger (C3HC4-type RING finger) family protein	29.5.11.4.2	protein.degradation.ubiquitin.E3.RING	246777_at	Transcript	(at5g27420): zinc finger (C3HC4-type RING finger) family protein | chr5:9684072-9685561 FORWARD	246777_at	832801	---	---	30807	At5g27420	NM_122624	246777_at	NA	zinc finger (C3HC4-type RING finger) family protein; Identical to RING-H2 finger protein ATL5H precursor (ATL5H) [Arabidopsis Thaliana] (GB:Q8LGA5); similar to ATL6 (Arabidopsis T?xicos en Levadura 6), protein binding / zinc ion binding [Arabidopsis thaliana] (TAIR:AT3G05200.1); similar to RING/C3HC4/PHD zinc finger-like protein [Cucumis melo] (GB:AAO45753.1); contains InterPro domain Zinc finger…
246842_at	-1.19169	0.00265762	0.119708	0.749837	-0.0521723	0.886788	1.25923	0.00154032	At5g26731	unknown protein	35.2	not assigned.unknown	246842_at	Transcript	(at5g26731): unknown protein | chr5:9295574-9296380 FORWARD	246842_at	832715	---	---	26143	At5g26731	NM_122555	246842_at	NA	similar to unknown protein [Arabidopsis thaliana] (TAIR:AT3G05937.1); similar to At5g26741/At5g26741 [Medicago truncatula] (GB:ABE81791.1)
246897_at	1.14734	0.00281972	0.523576	0.128204	-0.386021	0.23761	-1.00978	0.00442213	At5g25560	zinc finger (C3HC4-type RING finger) family protein	29.5.11.4.2	protein.degradation.ubiquitin.E3.RING	246897_at	Transcript	(at5g25560): zinc finger (C3HC4-type RING finger) family protein | chr5:8897901-8901704 FORWARD	246897_at	832631	---	---	30900	At5g25560	NM_001085152 /// NM_122467	246897_at	NA	zinc finger (C3HC4-type RING finger) family protein; similar to zinc finger (C3HC4-type RING finger) family protein [Arabidopsis thaliana] (TAIR:AT5G22920.1); similar to Zinc finger, RING-type; Zinc finger, CHY-type [Medicago truncatula] (GB:ABE83637.1); contains InterPro domain Zinc finger, FYVE/PHD-type; (InterPro:IPR011011); contains InterPro domain Zinc finger, CHY-type; (InterPro:IPR008913);…
247029_at	-1.08678	0.000136083	-0.729895	0.00423569	0.558756	0.0178444	0.915646	0.000301733	At5g67190	AP2 domain-containing transcription factor, putative	27.3.3	RNA.regulation of transcription.AP2/EREBP, APETALA2/Ethylene-responsive element binding protein family	247029_at	Transcript	(at5g67190): AP2 domain-containing transcription factor, putative | chr5:26809135-26809689 REVERSE	247029_at	836854	---	---	50633	At5g67190	NM_126119	247029_at	NA	encodes a member of the DREB subfamily A-5 of ERF/AP2 transcription factor family. The protein contains one AP2 domain. There are 16 members in this subfamily including RAP2.1, RAP2.9 and RAP2.10.
247072_at	-1.14556	0.000147669	-0.363865	0.0844525	-0.16514	0.389942	0.61656	0.00382808	At5g66490	unknown protein	35.2	not assigned.unknown	247072_at	Transcript	(at5g66490): unknown protein | chr5:26547227-26547768 REVERSE	247072_at	836781	---	---	42966	At5g66490	NM_126047	247072_at	NA	similar to unknown protein [Arabidopsis thaliana] (TAIR:AT3G50900.1); similar to hypothetical protein [Thellun (GB:ABB45855.1)
247087_at	-1.00633	0.000756505	-0.327951	0.164211	0.498016	0.0516358	1.1764	0.000260951	At5g66330	leucine-rich repeat family protein	35.1	not assigned.no ontology	247087_at	Transcript	(at5g66330): leucine-rich repeat family protein | chr5:26500402-26501955 REVERSE	247087_at	836765	---	---	28506	At5g66330	NM_126031	247087_at	NA	leucine-rich repeat family protein; similar to leucine-rich repeat family protein [Arabidopsis thaliana] (TAIR:AT2G15320.1); similar to Os02g0647300 [Oryza sativa (japonica cultivar-group)] (GB:NP_001047577.1); similar to Hcr2-p3 [Lycopersicon pimpinellifolium] (GB:AAX19025.1); contains InterPro domain Leucine-rich repeat; (InterPro:IPR001611); contains InterPro domain Leucine-rich repeat, plant …
247147_at	1.12442	5.39962e-05	0.727703	0.0025023	-0.203068	0.216434	-0.599785	0.00175504	At5g65630	GTE7 (Global transcription factor group E 7); DNA binding	27.3.52	RNA.regulation of transcription.Global transcription factor group	247147_at	Transcript	(at5g65630): Symbols: GTE7 | GTE7 (Global transcription factor group E 7); DNA binding | chr5:26225832-26228449 REVERSE	247147_at	836689	---	---	49230	At5g65630	NM_125961	247147_at	NA	DNA-binding bromodomain-containing protein; similar to DNA-binding bromodomain-containing protein [Arabidopsis thaliana] (TAIR:AT5G10550.1); similar to PSTVd RNA-binding protein Virp1a [Lycopersicon esculentum] (GB:AAG13810.1); contains InterPro domain Bromodomain; (InterPro:IPR001487)
247169_at	-1.206	0.000275359	-0.231653	0.321133	0.473093	0.0597815	1.44744	0.0001032	At5g65520	binding	35.2	not assigned.unknown	247169_at	Transcript	(at5g65520): binding | chr5:26189725-26190591 REVERSE	247169_at	836678	---	---	43470	At5g65520	NM_125950	247169_at	NA	binding; similar to Os02g0204000 [Oryza sativa (japonica cultivar-group)] (GB:NP_001046241.1); contains InterPro domain Tetratricopeptide region; (InterPro:IPR013026); contains InterPro domain Tetratricopeptide-like helical; (InterPro:IPR011990)
247191_at	1.40113	6.06564e-05	0.607876	0.0174662	-0.143386	0.488913	-0.936643	0.000561231	At5g65310	ATHB-5__ATHB5 (ARABIDOPSIS THALIANA HOMEOBOX PROTEIN 5); protein homodimerization/ sequence-specific DNA binding / transcription activator/ transcription factor	27.3.22	RNA.regulation of transcription.HB,Homeobox transcription factor family	247191_at	Transcript	(at5g65310): Symbols: ATHB5, ATHB-5 | ATHB5 (ARABIDOPSIS THALIANA HOMEOBOX PROTEIN 5); protein homodimerization/ sequence-specific DNA binding / transcription activator/ transcription factor | chr5:26101960-26104614 REVERSE	247191_at	836656	---	---	19698	At5g65310	NM_001037074 /// NM_125929	247191_at	AT5G65310.1; ATHB5	encodes a class I HDZip (homeodomain-leucine zipper) protein; encodes a class I HDZip (homeodomain-leucine zipper) protein
247324_at	-1.58386	3.12015e-05	0.254463	0.23947	-0.967925	0.00781437	0.870394	0.00088646	At5g64190	unknown protein	35.2	not assigned.unknown	247324_at	Transcript	(at5g64190): unknown protein | chr5:25679432-25681265 FORWARD	247324_at	836540	---	---	49215	At5g64190	NM_125815	247324_at	NA	similar to unknown protein [Arabidopsis thaliana] (TAIR:AT2G40390.1); similar to conserved hypothetical protein [Medicago truncatula] (GB:ABE84883.1)
247327_at	-2.11038	1.37096e-06	-1.75008	1.33659e-05	0.013032	0.949837	0.37333	0.0328078	At5g64120	peroxidase, putative	26.12	misc.peroxidases	247327_at	Transcript	(at5g64120): peroxidase, putative | chr5:25659306-25661002 REVERSE	247327_at	836533	---	---	24476	At5g64120	NM_125808	247327_at	NA	encodes a cell wall bound peroxidase that is induced by hypo-osmolarity
247435_at	1.50415	1.97847e-05	1.03225	0.000700303	0.176662	0.344446	-0.295237	0.0862328	At5g62480	GST14_GST14B__ATGSTU9 (ARABIDOPSIS THALIANA GLUTATHIONE S-TRANSFERASE TAU 9); glutathione transferase	26.9	misc.glutathione S transferases	247435_at	Transcript	(at5g62480): Symbols: ATGSTU9, GST14, GST14B | ATGSTU9 (ARABIDOPSIS THALIANA GLUTATHIONE S-TRANSFERASE TAU 9); glutathione transferase | chr5:25088694-25089620 REVERSE	247435_at	836368	---	---	9304	At5g62480	NM_125642 /// NM_180918	247435_at	ATGSTU9	Encodes glutathione transferase belonging to the tau class of GSTs. Naming convention according to Wagner et al. (2002).
247455_at	-1.193	9.81452e-05	-0.187819	0.336865	-0.854741	0.00837067	0.150441	0.376278	At5g62470	ATMYB96_MYBCOV1__MYB96 (myb domain protein 96); DNA binding / transcription factor	27.3.25	RNA.regulation of transcription.MYB domain transcription factor family	247455_at	Transcript	(at5g62470): Symbols: MYB96 | MYB96 (myb domain protein 96); DNA binding / transcription factor | chr5:25078991-25081101 REVERSE	247455_at	836367	---	---	9303	At5g62470	NM_125641 /// NM_180917	247455_at	AT5G62470.1; MYB96	Encodes a R2R3 type Myb transcription factor whose expression is strongly induced by abscisic acid.; Encodes a R2R3 type Myb transcription factor whose expression is strongly induced by abscisic acid.
247474_at	-1.29785	8.59473e-05	-0.800189	0.00462947	-0.309952	0.139488	0.187711	0.300129	At5g62280	unknown protein	35.2	not assigned.unknown	247474_at	Transcript	(at5g62280): unknown protein | chr5:25017073-25018246 FORWARD	247474_at	836349	---	---	24047	At5g62280	NM_125622	247474_at	NA	similar to unknown protein [Arabidopsis thaliana] (TAIR:AT2G45360.1); similar to Os02g0455400 [Oryza sativa (japonica cultivar-group)] (GB:NP_001046773.1); similar to unknown protein [Oryza sativa (japonica cultivar-group)] (GB:BAD19988.1); contains InterPro domain Protein of unknown function DUF1442; (InterPro:IPR009902)
247553_at	1.13062	0.00246891	0.289159	0.373178	-0.151297	0.638715	-0.992755	0.00397591	At5g60910	FUL__AGL8 (agamous-like 8); transcription factor	33.99	development.unspecified	247553_at	Transcript	(at5g60910): Symbols: AGL8, FUL | AGL8 (agamous-like 8); transcription factor | chr5:24502482-24506143 REVERSE	247553_at	836212	---	---	5426	At5g60910	NM_001085307 /// NM_125484	247553_at	AGL8	MADS box gene negatively regulated by APETALA1
247641_at	1.12497	4.99035e-05	0.340195	0.0582938	-0.141174	0.37568	-0.925946	0.000161438	At5g60540	ATPDX2_EMB2407__PDX2 (PYRIDOXINE BIOSYNTHESIS 2); glutaminase/ glutaminyl-tRNA synthase (glutamine-hydrolyzing)/ protein heterodimerization	18	Co-factor and vitamine metabolism	247641_at	Transcript	(at5g60540): Symbols: EMB2407, ATPDX2, PDX2 | PDX2 (PYRIDOXINE BIOSYNTHESIS 2); glutaminase/ glutaminyl-tRNA synthase (glutamine-hydrolyzing)/ protein heterodimerization | chr5:24336623-24338802 REVERSE	247641_at	836175	---	---	29154	At5g60540	NM_125447	247641_at	AT5G60540.1	Encodes a protein predicted to function in tandem with PDX1 to form glutamine amidotransferase complex with involved in vitamin B6 biosynthesis. PDX2 is predicted to function as glutaminase within the complex.
247716_at	1.1482	0.00084185	-0.0359325	0.909687	-0.0711032	0.800385	-1.25523	0.00040999	At5g59350	unknown protein	35.2	not assigned.unknown	247716_at	Transcript	(at5g59350): unknown protein | chr5:23940782-23942213 FORWARD	247716_at	836054	---	---	29231	At5g59350	NM_125326	247716_at	NA	similar to unknown protein [Arabidopsis thaliana] (TAIR:AT2G39560.1); similar to hypothetical protein MtrDRAFT_AC146757g30v1 [Medicago truncatula] (GB:ABE90639.1)
247717_at	-1.44653	1.97758e-05	-0.558789	0.0142023	0.00557885	0.979193	0.893324	0.000339715	At5g59320	LTP3 (LIPID TRANSFER PROTEIN 3); lipid binding	11.6	lipid metabolism.lipid transfer proteins etc	247717_at	Transcript	(at5g59320): Symbols: LTP3 | LTP3 (LIPID TRANSFER PROTEIN 3); lipid binding | chr5:23928971-23929745 FORWARD	247717_at	836051	---	---	24582	At5g59320	NM_125323	247717_at	LTP3	lipid transfer protein 3
247754_at	-1.0343	0.000638313	-0.727471	0.0119644	0.0688547	0.774962	0.375685	0.0703881	At5g59080	unknown protein	35.2	not assigned.unknown	247754_at	Transcript	(at5g59080): unknown protein | chr5:23847405-23848557 REVERSE	247754_at	836025	---	---	27412	At5g59080	NM_125298	247754_at	NA	similar to unknown protein [Arabidopsis thaliana] (TAIR:AT5G02020.1)
247768_at	1.06926	5.19946e-05	0.101383	0.53475	-0.0442626	0.789618	-1.01214	9.3336e-05	At5g58900	myb family transcription factor	27.3.26	RNA.regulation of transcription.MYB-related transcription factor family	247768_at	Transcript	(at5g58900): myb family transcription factor | chr5:23783123-23785334 REVERSE	247768_at	836007	---	---	7757	At5g58900	NM_125280	247768_at	NA	myb family transcription factor; similar to myb family transcription factor [Arabidopsis thaliana] (TAIR:AT2G38090.1); similar to MYB-like transcription factor DIVARICATA [Antirrhinum majus] (GB:AAL78741.1); contains InterPro domain Homeodomain-related; (InterPro:IPR012287); contains InterPro domain Homeodomain-like; (InterPro:IPR009057); contains InterPro domain Myb-like DNA-binding region, SHAQ…
247814_at	1.22012	6.2571e-05	0.674388	0.00636715	0.151972	0.398194	-0.393761	0.0253993	At5g58310	ATMES18__MES18 (METHYL ESTERASE 18); hydrolase/ hydrolase, acting on ester bonds / methyl indole-3-acetate esterase	26.8	misc.nitrilases, *nitrile lyases, berberine bridge enzymes, reticuline oxidases, troponine reductases	247814_at	Transcript	(at5g58310): Symbols: ATMES18, MES18 | MES18 (METHYL ESTERASE 18); hydrolase/ hydrolase, acting on ester bonds / methyl indole-3-acetate esterase | chr5:23574992-23576084 REVERSE	247814_at	835943	---	---	70285	At5g58310	NM_125216	247814_at	NA	hydrolase, alpha/beta fold family protein; similar to esterase/lipase/thioesterase family protein [Arabidopsis thaliana] (TAIR:AT4G16690.1); similar to hypothetical protein [Capsella rubella] (GB:CAC82615.1); contains InterPro domain Esterase/lipase/thioesterase; (InterPro:IPR000379); contains InterPro domain Alpha/beta hydrolase fold-1; (InterPro:IPR000073)
247882_at	-1.26959	0.000151461	-0.583051	0.0241179	0.319495	0.150317	1.00604	0.000476864	At5g57785	unknown protein	35.2	not assigned.unknown	247882_at	Transcript	(at5g57785): unknown protein | chr5:23408896-23409422 REVERSE	247882_at	835887	---	---	29312	At5g57785	NM_125162	247882_at	NA	contains InterPro domain Helix-loop-helix DNA-binding; (InterPro:IPR011598)
247900_at	-1.21366	5.16491e-05	-0.643534	0.00655765	0.507896	0.021573	1.07802	0.000118106	At5g57290	60S acidic ribosomal protein P3 (RPP3B)	29.2.1.2.2.83	protein.synthesis.ribosomal protein.eukaryotic.60S subunit.P3	247900_at	Transcript	(at5g57290): 60S acidic ribosomal protein P3 (RPP3B) | chr5:23206802-23207926 REVERSE	247900_at	835834	---	---	20208	At5g57290	NM_001125978 /// NM_001125979 /// NM_125111	247900_at	NA	60S acidic ribosomal protein P3 (RPP3B); Identical to 60S acidic ribosomal protein P3-2 (RPP3B) [Arabidopsis Thaliana] (GB:Q9LVC9); similar to 60S acidic ribosomal protein P3 (RPP3A) [Arabidopsis thaliana] (TAIR:AT4G25890.1); similar to Os06g0701400 [Oryza sativa (japonica cultivar-group)] (GB:NP_001058484.1); similar to 60S acidic ribosomal protein P3 [Lactuca saligna] (GB:AAR22559.1); similar t…
247954_at	-1.47045	1.50189e-05	-0.560033	0.013133	-1.04872	0.0064665	-0.1383	0.384485	At5g56870	BGAL4 (beta-galactosidase 4); beta-galactosidase	26.3.2	misc.gluco-, galacto- and mannosidases.beta-galactosidase	247954_at	Transcript	(at5g56870): Symbols: BGAL4 | BGAL4 (beta-galactosidase 4); beta-galactosidase | chr5:23004196-23008649 FORWARD	247954_at	835789	---	---	21539	At5g56870	NM_125070	247954_at	AT5G56870.1	beta-galactosidase, putative / lactase, putative; similar to BGAL1 (BETA GALACTOSIDASE 1), beta-galactosidase [Arabidopsis thaliana] (TAIR:AT3G13750.1); similar to beta-galactosidase, putative / lactase, putative [Arabidopsis thaliana] (TAIR:AT3G52840.1); similar to BGAL12 (beta-galactosidase 12), beta-galactosidase [Arabidopsis thaliana] (TAIR:AT4G26140.1); similar to pear beta-galactosidase1 [P…
248048_at	2.49888	9.03291e-07	2.7556	1.07587e-06	-0.0569935	0.790023	0.199735	0.262151	At5g56080	ATNAS2__NAS2 (NICOTIANAMINE SYNTHASE 2); nicotianamine synthase	15.2	metal handling.binding, chelation and storage	248048_at	Transcript	(at5g56080): Symbols: ATNAS2, NAS2 | NAS2 (NICOTIANAMINE SYNTHASE 2); nicotianamine synthase | chr5:22711402-22712364 REVERSE	248048_at	835707	---	---	49799	At5g56080	NM_124990	248048_at	NA	nicotianamine synthase, putative; Identical to Nicotianamine synthase 2 (EC 2.5.1.43) (S-adenosyl-L-methionine:S- adenosyl-L-methionine:S-adenosyl-methionine 3-amino-3- carboxypropyltransferase 2) (AtNAS2) (NAS2) [Arabidopsis Thaliana] (GB:Q9FKT9;GB:Q9ZWF7); similar to nicotianamine synthase, putative [Arabidopsis thaliana] (TAIR:AT5G04950.1); similar to nicotianamine synthase [Thlaspi caerulesce…
248050_at	-2.1227	1.37096e-06	-1.30558	0.000133822	0.52416	0.022455	1.34129	6.11019e-05	At5g56100	glycine-rich protein / oleosin	11.4	lipid metabolism.TAG synthesis	248050_at	Transcript	(at5g56100): glycine-rich protein / oleosin | chr5:22717115-22717751 FORWARD	248050_at	835709	---	---	27299	At5g56100	NM_124992	248050_at	NA	glycine-rich protein / oleosin; contains InterPro domain Oleosin; (InterPro:IPR000136)
248091_at	1.20698	0.000730743	0.226326	0.417648	-0.240173	0.368005	-1.22083	0.00054967	At5g55120	VTC5 (VITAMIN C DEFECTIVE 5); GDP-D-glucose phosphorylase/ galactose-1-phosphate guanylyltransferase (GDP)/ quercetin 4'-O-glucosyltransferase	21.2.1.2	redox.ascorbate and glutathione.ascorbate.GDP-L-galactose-hexose-1-phosphate guanyltransferase	248091_at	Transcript	(at5g55120): Symbols: VTC5 | VTC5 (VITAMIN C DEFECTIVE 5); GDP-D-glucose phosphorylase/ galactose-1-phosphate guanylyltransferase (GDP)/ quercetin 4'-O-glucosyltransferase | chr5:22369095-22371867 FORWARD	248091_at	835603	---	---	21005	At5g55120	NM_124894	248091_at	NA	similar to VTC2 (VITAMIN C DEFECTIVE 2) [Arabidopsis thaliana] (TAIR:AT4G26850.1); similar to unknown [Xerophyta humilis] (GB:AAT45011.1); similar to Os12g0190000 [Oryza sativa (japonica cultivar-group)] (GB:NP_001066338.1); contains domain SUBFAMILY NOT NAMED (PTHR20884:SF3); contains domain FAMILY NOT NAMED (PTHR20884)
248186_at	-1.13214	0.000302285	-0.460007	0.0576697	-0.297814	0.176314	0.374319	0.0623736	At5g53880	unknown protein	35.2	not assigned.unknown	248186_at	Transcript	(at5g53880): unknown protein | chr5:21872794-21873303 REVERSE	248186_at	835469	---	---	49171	At5g53880	NM_124767	248186_at	NA	unknown protein
248218_at	-1.4513	7.56588e-06	-0.52804	0.0105876	-0.124576	0.430274	0.798683	0.00030961	At5g53710	unknown protein	35.2	not assigned.unknown	248218_at	Transcript	(at5g53710): unknown protein | chr5:21805259-21805794 REVERSE	248218_at	835452	---	---	64293	At5g53710	NM_124750	248218_at	NA	unknown protein
248225_at	-1.08674	0.002822	-0.0743607	0.83418	0.264968	0.386898	1.27734	0.000904951	At5g53740	unknown protein	35.2	not assigned.unknown	248225_at	Transcript	(at5g53740): unknown protein | chr5:21811633-21814908 FORWARD	248225_at	835455	---	---	42981	At5g53740	NM_124753	248225_at	NA	similar to unknown protein [Arabidopsis thaliana] (TAIR:AT5G53905.1)
248252_at	-1.35347	3.34499e-05	-1.14464	0.000294178	0.351767	0.0744734	0.560599	0.00446676	At5g53250	ATAGP22__AGP22 (ARABINOGALACTAN PROTEIN 22)	10.5.1	cell wall.cell wall proteins.AGPs	248252_at	Transcript	(at5g53250): Symbols: AGP22, ATAGP22 | AGP22 (ARABINOGALACTAN PROTEIN 22) | chr5:21603620-21604231 FORWARD	248252_at	835406	---	---	29564	At5g53250	NM_124704	248252_at	AT5G53250.1	AGP22/ATAGP22 (ARABINOGALACTAN PROTEINS 22); Identical to Arabinogalactan peptide 22 precursor (AG-peptide 22) (AGP22) [Arabidopsis Thaliana] (GB:Q9FK16); similar to AGP41 [Arabidopsis thaliana] (TAIR:AT5G24105.1); similar to unknown [Capsicum annuum] (GB:AAM12785.1); similar to Os02g0264800 [Oryza sativa (japonica cultivar-group)] (GB:NP_001046496.1); similar to Os01g0657000 [Oryza sativa (japon…
248270_at	-1.01904	0.000112916	-1.0369	0.000303401	-0.605803	0.0114286	-0.623668	0.00150614	At5g53450	ORG1 (OBP3-responsive gene 1); ATP binding / kinase/ protein kinase	29.4	protein.postranslational modification	248270_at	Transcript	(at5g53450): Symbols: ORG1 | ORG1 (OBP3-responsive gene 1); ATP binding / kinase/ protein kinase | chr5:21688773-21692429 FORWARD	248270_at	835426	---	---	28565	At5g53450	NM_124724 /// NM_180851	248270_at	ORG1; ORG1	ORG1 (OBP3-RESPONSIVE GENE 1); kinase; similar to Proteinase inhibitor I4, serpin; Protein kinase [Medicago truncatula] (GB:ABE80838.1); similar to Os01g0655500 [Oryza sativa (japonica cultivar-group)] (GB:NP_001043752.1); contains InterPro domain Protein kinase-like; (InterPro:IPR011009); contains InterPro domain Protein kinase; (InterPro:IPR000719)
248322_at	-1.06033	8.24352e-05	0.629737	0.00548735	-0.682995	0.00918864	1.00707	0.000123454	At5g52760	heavy-metal-associated domain-containing protein	35.1	not assigned.no ontology	248322_at	Transcript	(at5g52760): heavy-metal-associated domain-containing protein | chr5:21386824-21387703 FORWARD	248322_at	835353	---	---	29597	At5g52760	NM_124654	248322_at	NA	heavy-metal-associated domain-containing protein; similar to heavy-metal-associated domain-containing protein [Arabidopsis thaliana] (TAIR:AT5G52750.1); similar to unknown [Populus tremuloides] (GB:AAO63778.1); contains InterPro domain Heavy metal transport/detoxification protein; (InterPro:IPR006121)
248334_s_at	1.03205	8.94512e-05	0.242887	0.152543	0.00911911	0.960379	-0.780041	0.000395432	At5g52370 At5g58990	unknown protein	35.2	not assigned.unknown	248334_s_at	Transcript	MULTIPLE HITS: (at5g58990,at5g52370). at5g58990: unknown protein | chr5:23814993-23816143 FORWARD at5g52370: unknown protein | chr5:21260278-21261287 REVERSE	248334_s_at	835313 /// 836016	---	---	26475	At5g52370	NM_124616 /// NM_125289	248334_s_at	NA	similar to unknown protein [Arabidopsis thaliana] (TAIR:AT5G58990.1); similar to hypothetical protein MtrDRAFT_AC146330g18v1 [Medicago truncatula] (GB:ABE90880.1); contains InterPro domain Translation protein SH3-like; (InterPro:IPR008991); similar to unknown protein [Arabidopsis thaliana] (TAIR:AT5G52370.1); similar to hypothetical protein MtrDRAFT_AC146330g18v1 [Medicago truncatula] (GB:ABE9088…
248347_at	-1.76532	5.362e-06	-0.810217	0.00275307	0.379837	0.062715	1.33494	6.63179e-05	At5g52250	transducin family protein / WD-40 repeat family protein	33.99	development.unspecified	248347_at	Transcript	(at5g52250): transducin family protein / WD-40 repeat family protein | chr5:21216855-21218226 FORWARD	248347_at	835301	---	---	29626	At5g52250	NM_124604	248347_at	NA	Encodes a transducin protein whose gene expression is induced by UV-B. This induction is reduced in hy5 mutant and may be a target of HY5 during UV-B response.
248353_at	1.01708	0.000107093	0.354413	0.0537864	-0.0962273	0.559788	-0.758892	0.000482471	At5g52320	CYP96A4; electron carrier/ heme binding / iron ion binding / monooxygenase/ oxygen binding	26.10	misc.cytochrome P450	248353_at	Transcript	(at5g52320): Symbols: CYP96A4 | CYP96A4; electron carrier/ heme binding / iron ion binding / monooxygenase/ oxygen binding | chr5:21244978-21246682 REVERSE	248353_at	835308	---	---	29623	At5g52320	NM_124611	248353_at	AT5G52320.1; CYP96A4	member of CYP96A; member of CYP96A
248432_at	-2.53747	3.44026e-06	-0.921125	0.00650359	-0.313802	0.210368	1.30254	0.000254876	At5g51390	unknown protein	35.2	not assigned.unknown	248432_at	Transcript	(at5g51390): unknown protein | chr5:20877967-20878464 REVERSE	248432_at	835213	---	---	7949	At5g51390	NM_124518	248432_at	NA	unknown protein
248434_at	3.11842	6.61939e-08	1.3847	5.13348e-05	0.829406	0.00725732	-0.90432	0.000237788	At5g51440	23.5 kDa mitochondrial small heat shock protein (HSP23.5-M)	20.2.1	stress.abiotic.heat	248434_at	Transcript	(at5g51440): 23.5 kDa mitochondrial small heat shock protein (HSP23.5-M) | chr5:20891163-20892211 FORWARD	248434_at	835218	---	---	29679	At5g51440	NM_124523	248434_at	NA	23.5 kDa mitochondrial small heat shock protein (HSP23.5-M); similar to ATHSP23.6-MITO (MITOCHONDRION-LOCALIZED SMALL HEAT SHOCK PROTEIN 23.6) [Arabidopsis thaliana] (TAIR:AT4G25200.1); similar to LMW heat shock protein [Euphorbia esula] (GB:AAF37726.1); contains InterPro domain Heat shock protein Hsp20; (InterPro:IPR002068)
248499_at	2.39935	4.38508e-07	2.27915	1.42754e-06	-0.339488	0.0736488	-0.459689	0.0101327	At5g50400	ATPAP27__PAP27 (PURPLE ACID PHOSPHATASE 27); acid phosphatase/ protein serine/threonine phosphatase	26.13	misc.acid and other phosphatases	248499_at	Transcript	(at5g50400): Symbols: ATPAP27, PAP27 | PAP27 (PURPLE ACID PHOSPHATASE 27); acid phosphatase/ protein serine/threonine phosphatase | chr5:20523575-20526469 REVERSE	248499_at	835108	---	---	50715	At5g50400	NM_124422	248499_at	AT5G50400.1	ATPAP27/PAP27 (purple acid phosphatase 27); acid phosphatase/ protein serine/threonine phosphatase; similar to ATPAP24/PAP24 (purple acid phosphatase 24), acid phosphatase/ protein serine/threonine phosphatase [Arabidopsis thaliana] (TAIR:AT4G24890.1); similar to calcineurin-like phosphoesterase family protein [Arabidopsis thaliana] (TAIR:AT1G13750.1); similar to putative metallophosphatase [Lupi…
248509_at	-1.0504	0.000585247	0.198643	0.392986	0.216626	0.331809	1.46567	9.51995e-05	At5g50335	unknown protein	35.2	not assigned.unknown	248509_at	Transcript	(at5g50335): unknown protein | chr5:20489094-20489727 REVERSE	248509_at	835100	---	---	29737	At5g50335	NM_124414	248509_at	NA	unknown protein
248606_at	-1.10758	7.18826e-05	-1.02922	0.000342816	-0.296451	0.097147	-0.218088	0.149009	At5g49448 At5g49450	CPuORF4 (Conserved peptide upstream open reading frame 4)	27.3.35	RNA.regulation of transcription.bZIP transcription factor family	248606_at	Transcript	MULTIPLE HITS: (at5g49450,at5g49448). at5g49450: Symbols: AtbZIP1 | AtbZIP1 (Arabidopsis thaliana basic leucine-zipper 1); DNA binding / protein heterodimerization/ transcription factor | chr5:20051829-20052735 FORWARD at5g49448: Symbols: CPuORF4 | CPuORF4 (Conserved peptide upstream open reading frame 4) | chr5:20051829-20052735 FORWARD	248606_at	6240911 /// 835005	---	---	26573	At5g49450	NM_001125930 /// NM_124322	248606_at	AT5G49450.1	bZIP family transcription factor; similar to GBF6 (G-box binding factor 6), DNA binding / transcription factor [Arabidopsis thaliana] (TAIR:AT4G34590.1); similar to cAMP response element binding (CREB) protein [Medicago truncatula] (GB:ABE85416.1); contains InterPro domain Eukaryotic transcription factor, DNA-binding; (InterPro:IPR008917); contains InterPro domain Basic leucine zipper; (InterPro:…
248614_at	-1.36487	0.000185279	-0.57071	0.0390038	0.582825	0.0385075	1.37699	0.000167448	At5g49560	unknown protein	35.1	not assigned.no ontology	248614_at	Transcript	(at5g49560): unknown protein | chr5:20110961-20111785 REVERSE	248614_at	835018	---	---	68529	At5g49560	NM_124334	248614_at	NA	similar to unknown protein [Arabidopsis thaliana] (TAIR:AT3G50850.1); similar to hypothetical protein [Neurospora crassa OR74A] (GB:XP_965011.1); similar to conserved hypothetical protein [Neurospora crassa] (GB:CAE76456.1); similar to Os07g0569500 [Oryza sativa (japonica cultivar-group)] (GB:NP_001060038.1); contains domain no description (G3D.3.40.50.150); contains domain S-adenosyl-L-methionin…
248657_at	1.15439	0.000225326	1.14865	0.000702043	-0.31012	0.150254	-0.315856	0.0978883	At5g48570	peptidyl-prolyl cis-trans isomerase, putative / FK506-binding protein, putative	31.3.1	cell.cycle.peptidylprolyl isomerase	248657_at	Transcript	(at5g48570): Symbols: ROF2, ATFKBP65 | peptidyl-prolyl cis-trans isomerase, putative / FK506-binding protein, putative | chr5:19690542-19693845 REVERSE	248657_at	834913	---	---	29841	At5g48570	NM_124233	248657_at	NA	peptidyl-prolyl cis-trans isomerase, putative / FK506-binding protein, putative; similar to ROF1 (ROTAMASE FKBP 1), FK506 binding / calmodulin binding / peptidyl-prolyl cis-trans isomerase [Arabidopsis thaliana] (TAIR:AT3G25230.1); similar to peptidylprolyl isomerase [Triticum aestivum] (GB:CAA68913.1); similar to 70 kDa peptidyl-prolyl isomerase (Peptidyl-prolyl cis-trans isomerase) (PPIase) (Ro…
248686_at	-1.1124	0.00013796	-0.774551	0.00365059	-0.435892	0.0424799	-0.0980478	0.564936	At5g48540	33 kDa secretory protein-related	35.2	not assigned.unknown	248686_at	Transcript	(at5g48540): 33 kDa secretory protein-related | chr5:19668964-19669920 REVERSE	248686_at	834910	---	---	7058	At5g48540	NM_124230	248686_at	NA	33 kDa secretory protein-related; similar to receptor protein kinase-related [Arabidopsis thaliana] (TAIR:AT3G22060.1); similar to 33 kDa secretory protein-like protein [Brassica rapa subsp. pekinensis] (GB:AAN23095.1); similar to Os03g0277600 [Oryza sativa (japonica cultivar-group)] (GB:NP_001049721.1); similar to Os03g0277700 [Oryza sativa (japonica cultivar-group)] (GB:NP_001049722.1); contain…
248749_at	1.06807	0.000602558	0.427814	0.0864365	-0.135612	0.559111	-0.775873	0.0027578	At5g47880	ERF1-1 (EUKARYOTIC RELEASE FACTOR 1-1); translation release factor	29.2.5	protein.synthesis.release	248749_at	Transcript	(at5g47880): Symbols: ERF1-1 | ERF1-1 (EUKARYOTIC RELEASE FACTOR 1-1); translation release factor | chr5:19386100-19388562 REVERSE	248749_at	834839	---	---	22135	At5g47880	NM_001036952 /// NM_124162	248749_at	ERF1-1	Encodes a eukaryotic release factor 1 homolog. Cosuppression of the gene's expression results affects cell elongation of the inflorescence stem, specifically the internodes, and radial cell division. Expression of the protein is primarily observed in the vascular system and in actively growing and elongating zones.
248758_at	1.07889	0.000293329	0.365746	0.0968411	-0.135782	0.509513	-0.848931	0.000891489	At5g47620	heterogeneous nuclear ribonucleoprotein, putative / hnRNP, putative	27.4	RNA.RNA binding	248758_at	Transcript	(at5g47620): heterogeneous nuclear ribonucleoprotein, putative / hnRNP, putative | chr5:19302270-19304737 REVERSE	248758_at	834812	---	---	22737	At5g47620	NM_124135 /// NM_180818 /// NM_203170	248758_at	NA	heterogeneous nuclear ribonucleoprotein, putative / hnRNP, putative; similar to heterogeneous nuclear ribonucleoprotein, putative / hnRNP, putative [Arabidopsis thaliana] (TAIR:AT3G07810.1); similar to RNA recognition motif. (a.k.a. RRM, RBD, or RNP domain) containing protein [Brassica oleracea] (GB:ABD64922.1); similar to RNA recognition motif. (a.k.a. RRM, RBD, or RNP domain) containing protein…
248768_at	-1.09725	6.6117e-05	-0.498711	0.0151687	0.384492	0.0430505	0.983027	0.000137203	At5g47700	60S acidic ribosomal protein P1 (RPP1C)	29.2.1.2.2.81	protein.synthesis.ribosomal protein.eukaryotic.60S subunit.P1	248768_at	Transcript	(at5g47700): 60S acidic ribosomal protein P1 (RPP1C) | chr5:19327803-19328983 REVERSE	248768_at	834821	---	---	9392	At5g47700	NM_001085259 /// NM_124144	248768_at	NA	60S acidic ribosomal protein P1 (RPP1C); Identical to 60S acidic ribosomal protein P1-3 (RPP1C) [Arabidopsis Thaliana] (GB:Q8LEQ0;GB:Q9FIK9); similar to 60S acidic ribosomal protein P1 (RPP1A) [Arabidopsis thaliana] (TAIR:AT1G01100.4); similar to acidic ribosomal protein P1a-like [Solanum tuberosum] (GB:ABB29934.1); contains InterPro domain Ribosomal protein 60S; (InterPro:IPR001813)
248794_at	1.25458	4.42844e-05	0.643403	0.00665234	0.434026	0.0359652	-0.177153	0.256901	At5g47220	ATERF-2_ATERF2__ERF2 (ETHYLENE RESPONSIVE ELEMENT BINDING FACTOR 2); DNA binding / transcription activator/ transcription factor	17.5.2	hormone metabolism.ethylene.signal transduction	248794_at	Transcript	(at5g47220): Symbols: ATERF2, ATERF-2, ERF2 | ERF2 (ETHYLENE RESPONSIVE ELEMENT BINDING FACTOR 2); DNA binding / transcription activator/ transcription factor | chr5:19171862-19172823 REVERSE	248794_at	834768	---	---	19731	At5g47220	NM_124093	248794_at	AT5G47220.1	Encodes a member of the ERF (ethylene response factor) subfamily B-3 of ERF/AP2 transcription factor family (ATERF-2). The protein contains one AP2 domain. Functions as activator of GCC box–dependent transcription. Positive regulator of JA-responsive defense genes and resistance to F. oxysporum and enhances JA inhibition of root elongation.
248812_at	-1.48313	4.47888e-05	-0.703981	0.00968287	-0.186242	0.365748	0.592909	0.0067012	At5g47330	palmitoyl protein thioesterase family protein	29.4	protein.postranslational modification	248812_at	Transcript	(at5g47330): palmitoyl protein thioesterase family protein | chr5:19207099-19208822 FORWARD	248812_at	834780	---	---	29899	At5g47330	NM_124104	248812_at	NA	palmitoyl protein thioesterase family protein; similar to palmitoyl protein thioesterase family protein [Arabidopsis thaliana] (TAIR:AT5G47340.1); similar to palmitoyl protein thioesterase family protein [Brassica oleracea] (GB:ABD64963.1); contains InterPro domain Palmitoyl protein thioesterase; (InterPro:IPR002472)
248918_at	1.75381	4.10115e-05	1.26896	0.000897777	-0.923007	0.0103125	-1.40786	0.00015321	At5g45890	SAG12 (SENESCENCE-ASSOCIATED GENE 12); cysteine-type peptidase	29.5.3	protein.degradation.cysteine protease	248918_at	Transcript	(at5g45890): Symbols: SAG12 | SAG12 (SENESCENCE-ASSOCIATED GENE 12); cysteine-type peptidase | chr5:18613259-18614930 FORWARD	248918_at	834629	---	---	7710	At5g45890	NM_123957	248918_at	SAG12	Senescence-associated gene 12 (SAG12) encoding a cysteine protease influenced by cytokinin, auxin, and sugars.Localized to special vacuole found during senescence called senescence associated vacuoles which are different from central vacuole in the tonoplast composition and pH.
248932_at	-1.22035	0.000143692	0.0988654	0.658198	-0.522011	0.0329769	0.7972	0.0012984	At5g46050	ATPTR3__PTR3 (PEPTIDE TRANSPORTER 3); dipeptide transporter/ transporter/ tripeptide transporter	34.13	transport.peptides and oligopeptides	248932_at	Transcript	(at5g46050): Symbols: ATPTR3, PTR3 | PTR3 (PEPTIDE TRANSPORTER 3); dipeptide transporter/ transporter/ tripeptide transporter | chr5:18675035-18679146 REVERSE	248932_at	834646	---	---	27086	At5g46050	NM_123973	248932_at	AT5G46050.1	ATPTR3/PTR3 (PEPTIDE TRANSPORTER PROTEIN 3); transporter; similar to proton-dependent oligopeptide transport (POT) family protein [Arabidopsis thaliana] (TAIR:AT5G46040.1); similar to putative nitrate transporter NRT1-3 [Glycine max] (GB:BAB19758.1); similar to Os10g0470700 [Oryza sativa (japonica cultivar-group)] (GB:NP_001064823.1); similar to putative peptide transport protein [Oryza sativa] (…
248955_at	1.56421	5.82747e-05	0.463881	0.0684898	-0.290395	0.21033	-1.39072	0.000130046	At5g45600	TAF14b__GAS41; protein binding	27.3.51	RNA.regulation of transcription.General Transcription, TBP-binding protein	248955_at	Transcript	(at5g45600): Symbols: GAS41, TAF14B | GAS41; protein binding | chr5:18487902-18489869 FORWARD	248955_at	834599	---	---	30004	At5g45600	NM_123928	248955_at	AT5G45600.1; GAS41	The GSA41 human homolog is expressed in nuclei and binds NuMA, a component of the nuclear matrix in interphase nuclei. In addition to Arabidopsis, GSA41 is found in Drosophila, C.elegans, yeast and man.; The GSA41 human homolog is expressed in nuclei and binds NuMA, a component of the nuclear matrix in interphase nuclei. In addition to Arabidopsis, GSA41 is found in Drosophila, C.elegans, yeast a…
249002_at	1.13722	0.00232183	-0.0780792	0.827462	-0.692419	0.0509753	-1.90772	0.000125165	At5g44520	ribose 5-phosphate isomerase-related	1.3.10	PS.calvin cyle.Rib5P Isomerase	249002_at	Transcript	(at5g44520): ribose 5-phosphate isomerase-related | chr5:17934287-17936527 REVERSE	249002_at	834479	---	---	28529	At5g44520	NM_123819	249002_at	NA	ribose 5-phosphate isomerase-related; similar to ribose 5-phosphate isomerase-related [Arabidopsis thaliana] (TAIR:AT3G04790.1); similar to Os03g0781400 [Oryza sativa (japonica cultivar-group)] (GB:NP_001051457.1); similar to ribose 5-phosphate isomerase-like [Saussurea involucrata] (GB:ABC68263.1); contains InterPro domain Ribose 5-phosphate isomerase; (InterPro:IPR004788)
249052_at	1.54012	1.95507e-05	0.541493	0.0201179	-0.362489	0.0801709	-1.36112	7.03252e-05	At5g44420	LCR77_PDF1.2A__PDF1.2	20.1.7.12	stress.biotic.PR-proteins.plant defensins	249052_at	Transcript	(at5g44420): Symbols: PDF1.2, PDF1.2A, LCR77 | PDF1.2 | chr5:17907069-17907598 REVERSE	249052_at	834469	---	---	27168	At5g44420	NM_123809	249052_at	AT5G44420.1; PDF1.2	Encodes an ethylene- and jasmonate-responsive plant defensin. mRNA levels are not responsive to salicylic acid treatment; although jasmonate and salicylic acid can act synergistically to enhance the expression of this gene.; Encodes an ethylene- and jasmonate-responsive plant defensin. mRNA levels are not responsive to salicylic acid treatment; although jasmonate and salicylic acid can act synerg…
249085_at	-1.23641	0.00015002	-0.683569	0.0116789	0.472807	0.048032	1.02564	0.000366241	At5g44170	FUNCTIONS IN: molecular_function unknown; INVOLVED IN: biological_process unknown; LOCATED IN: cellular_component unknown; EXPRESSED IN: 22 plant structures; EXPRESSED DURING: 13 growth stages; BEST Arabidopsis thaliana protein match is: Expressed protein (TAIR:AT1G08125.1); Has 565 Blast hits to 565 proteins in 102 species: Archae - 0; Bacteria - 6; Metazoa - 261; Fungi - 146; Plants - 99; Virus…	35.1	not assigned.no ontology	249085_at	Transcript	(at5g44170): FUNCTIONS IN: molecular_function unknown; INVOLVED IN: biological_process unknown; LOCATED IN: cellular_component unknown; EXPRESSED IN: 22 plant structures; EXPRESSED DURING: 13 growth stages; BEST Arabidopsis thaliana protein match is: Expressed protein (TAIR:AT1G08125.1); Has 565 Blast hits to 565 proteins in 102 species: Archae - 0; Bacteria - 6; Metazoa - 261; Fungi - 146; Plant…	249085_at	834440	---	---	30088	At5g44170	NM_123784	249085_at	NA	similar to unknown protein [Arabidopsis thaliana] (TAIR:AT1G08125.1); similar to Os05g0564100 [Oryza sativa (japonica cultivar-group)] (GB:NP_001056330.1); similar to DNA ligase-like [Oryza sativa (japonica cultivar-group)] (GB:BAD22961.1); contains domain no description (G3D.3.40.50.150); contains domain Diol dehydratase, gamma subunit (SSF47148); contains domain UNCHARACTERIZED (PTHR14614)
249101_at	-1.75703	5.56463e-06	-1.11025	0.000389382	-0.525989	0.0233272	0.120789	0.471076	At5g43580	serine-type endopeptidase inhibitor	29.5	protein.degradation	249101_at	Transcript	(at5g43580): serine-type endopeptidase inhibitor | chr5:17507883-17508642 REVERSE	249101_at	834378	---	---	30112	At5g43580	NM_123724	249101_at	NA	serine-type endopeptidase inhibitor
249210_at	1.21124	0.000188381	-0.107022	0.644326	-0.337233	0.129891	-1.65549	4.84657e-05	At5g42670	agenet domain-containing protein	35.1.2	not assigned.no ontology.agenet domain-containing protein	249210_at	Transcript	(at5g42670): agenet domain-containing protein | chr5:17108262-17110761 FORWARD	249210_at	834276	---	---	30160	At5g42670	NM_123631	249210_at	NA	agenet domain-containing protein; similar to agenet domain-containing protein [Arabidopsis thaliana] (TAIR:AT5G52070.1); similar to Os05g0140600 [Oryza sativa (japonica cultivar-group)] (GB:NP_001054599.1); contains InterPro domain Agenet; (InterPro:IPR008395)
249378_at	-1.36127	3.86594e-05	-0.921559	0.00131234	-0.0732765	0.704386	0.366439	0.0380965	At5g40450	unknown protein	35.2	not assigned.unknown	249378_at	Transcript	(at5g40450): unknown protein | chr5:16184650-16193678 REVERSE	249378_at	834043	---	---	74011	At5g40450	NM_001125869 /// NM_123409	249378_at	NA	similar to unknown protein [Arabidopsis thaliana] (TAIR:AT3G28770.1); similar to erythrocyte membrane-associated (GB:AAF15293.3)
249383_at	-1.95574	2.79796e-06	-1.35295	0.00012381	0.189953	0.302646	0.792746	0.000759886	At5g39860	PRE1 (PACLOBUTRAZOL RESISTANCE1); DNA binding / transcription factor	27.3.6	RNA.regulation of transcription.bHLH,Basic Helix-Loop-Helix family	249383_at	Transcript	(at5g39860): Symbols: PRE1 | PRE1 (PACLOBUTRAZOL RESISTANCE1); DNA binding / transcription factor | chr5:15957417-15958455 FORWARD	249383_at	833982	---	---	30322	At5g39860	NM_123349	249383_at	AT5G39860.1	PRE1 (PACLOBUTRAZOL RESISTANCE1); DNA binding / transcription factor; similar to transcription regulator [Arabidopsis thaliana] (TAIR:AT3G28857.1); similar to Os03g0171300 [Oryza sativa (japonica cultivar-group)] (GB:NP_001049112.1); similar to hypothetical protein LOC_Os10g26460 [Oryza sativa (japonica cultivar-group)] (GB:ABB47567.1); contains InterPro domain Helix-loop-helix DNA-binding; (Inte…
249645_at	-1.22503	5.17211e-05	-0.549257	0.0140126	0.172221	0.325902	0.847996	0.000400049	At5g36910	THI2.2 (THIONIN 2.2); toxin receptor binding	20.1.2	stress.biotic.receptors	249645_at	Transcript	(at5g36910): Symbols: THI2.2 | THI2.2 (THIONIN 2.2); toxin receptor binding | chr5:14561817-14562750 REVERSE	249645_at	833659	---	---	9367	At5g36910	NM_123049	249645_at	THI2.2	Encodes a thionin that is expressed at a low basal level in seedlings and shows circadian variation.
250012_x_at	-1.82392	3.50025e-06	-0.765307	0.00322753	0.141057	0.43026	1.19967	9.13543e-05	At5g18060	auxin-responsive protein, putative	17.2.3	hormone metabolism.auxin.induced-regulated-responsive-activated	250012_x_at	Transcript	(at5g18060): auxin-responsive protein, putative | chr5:5975954-5976496 FORWARD	250012_x_at	831310	---	---	31476	At5g18060	NM_121811	250012_x_at	NA	auxin-responsive protein, putative; similar to auxin-responsive protein, putative [Arabidopsis thaliana] (TAIR:AT5G18050.1); similar to SAUR [Raphanus sativus] (GB:BAA25434.1); contains InterPro domain Auxin responsive SAUR protein; (InterPro:IPR003676)
250073_at	1.39073	5.29112e-05	0.847981	0.00348996	-0.302496	0.145422	-0.845242	0.000839939	At5g17170	ENH1 (enhancer of sos3-1); metal ion binding / protein binding	29.8	protein.assembly and cofactor ligation	250073_at	Transcript	(at5g17170): Symbols: ENH1 | ENH1 (enhancer of sos3-1); electron carrier/ metal ion binding / protein binding | chr5:5649193-5651158 FORWARD	250073_at	831581	---	---	22701	At5g17170	NM_001085129 /// NM_121723	250073_at	AT5G17170.1; AT5G17170.1	rubredoxin family protein; similar to rubredoxin family protein [Arabidopsis thaliana] (TAIR:AT5G51010.1); similar to Os08g0162600 [Oryza sativa (japonica cultivar-group)] (GB:NP_001061060.1); similar to PREDICTED P0577B11.138 gene product [Oryza sativa (ISS) [Ostreococcus tauri] (GB:CAL53651.1); contains InterPro domain PDZ/DHR/GLGF; (InterPro:IPR001478); contains InterPro domain Rubredoxin-type…
250083_at	1.26549	2.80498e-05	-0.213326	0.21155	0.0943057	0.571486	-1.38451	3.18127e-05	At5g17220	GST26_TT19__ATGSTF12 (ARABIDOPSIS THALIANA GLUTATHIONE S-TRANSFERASE PHI 12); glutathione transferase	26.9	misc.glutathione S transferases	250083_at	Transcript	(at5g17220): Symbols: ATGSTF12, GST26, TT19 | ATGSTF12 (ARABIDOPSIS THALIANA GLUTATHIONE S-TRANSFERASE PHI 12); glutathione transferase | chr5:5658460-5659386 FORWARD	250083_at	831586	---	---	24835	At5g17220	NM_121728	250083_at	ATGSTF12	Encodes glutathione transferase belonging to the phi class of GSTs. Naming convention according to Wagner et al. (2002). Mutants display no pigments on leaves and stems.
250090_at	1.79293	5.46663e-06	0.862838	0.0021095	0.553163	0.020769	-0.376931	0.0357183	At5g17330	GAD1__GAD; calmodulin binding / glutamate decarboxylase	13.1.1.1.1	amino acid metabolism.synthesis.central amino acid metabolism.GABA.Glutamate decarboxylase	250090_at	Transcript	(at5g17330): Symbols: GAD, GAD1 | GAD; calmodulin binding / glutamate decarboxylase | chr5:5711012-5715075 FORWARD	250090_at	831599	---	---	25228	At5g17330	NM_121739	250090_at	AT5G17330.1; GAD	Encodes one of two isoforms of glutamate decarboxylase.; Encodes one of two isoforms of glutamate decarboxylase.
250098_at	-1.07403	5.71511e-05	-0.411522	0.0272701	0.289751	0.0861933	0.95226	0.000130046	At5g17350	unknown protein	35.2	not assigned.unknown	250098_at	Transcript	(at5g17350): unknown protein | chr5:5718772-5719608 FORWARD	250098_at	831601	---	---	31563	At5g17350	NM_121741	250098_at	NA	similar to unknown protein [Arabidopsis thaliana] (TAIR:AT3G03280.1); similar to conserved hypothetical protein [Medicago truncatula] (GB:ABE92227.1); contains InterPro domain TGS-like; (InterPro:IPR012676)
250158_at	-1.04307	0.000658553	-0.00431948	0.988592	-0.0365267	0.883527	1.00222	0.000656784	At5g15190	unknown protein	35.2	not assigned.unknown	250158_at	Transcript	(at5g15190): unknown protein | chr5:4932850-4933577 REVERSE	250158_at	831371	---	---	31834	At5g15190	NM_121523 /// NM_180492	250158_at	NA	unknown protein
250216_at	-1.41594	0.00017378	-0.0932612	0.734899	-0.442122	0.0929085	0.880557	0.00204458	At5g14090	unknown protein	35.2	not assigned.unknown	250216_at	Transcript	(at5g14090): unknown protein | chr5:4547202-4549417 FORWARD	250216_at	831258	---	---	51058	At5g14090	NM_121412	250216_at	NA	similar to unknown protein [Arabidopsis thaliana] (TAIR:AT3G27025.1)
250256_at	1.09389	0.00017378	0.52653	0.0222949	-0.219935	0.248182	-0.787293	0.000916861	At5g13650	elongation factor family protein	29.2.4	protein.synthesis.elongation	250256_at	Transcript	(at5g13650): elongation factor family protein | chr5:4397748-4402692 FORWARD	250256_at	831209	---	---	21627	At5g13650	NM_121368 /// NM_180704	250256_at	NA	elongation factor family protein; similar to GTP binding / translation elongation factor [Arabidopsis thaliana] (TAIR:AT2G31060.2); similar to Mitochondrial translation elongation factor Tu (ISS) [Ostreococcus tauri] (GB:CAL57456.1); similar to GTP-binding protein TypA [Trifolium pratense] (GB:AAR17698.1); similar to GTP-binding protein TypA [Herpetosiphon aurantiacus ATCC 23779] (GB:ZP_01425863.…
250293_s_at	1.03549	0.000561195	0.160683	0.487939	-0.256842	0.242782	-1.13165	0.000273878	At5g13360 At5g13370	auxin-responsive GH3 family protein	17.2.3	hormone metabolism.auxin.induced-regulated-responsive-activated	250293_s_at	Transcript	MULTIPLE HITS: (at5g13370,at5g13360). at5g13370: auxin-responsive GH3 family protein | chr5:4286819-4289554 FORWARD at5g13360: auxin-responsive GH3 family protein | chr5:4283466-4286295 FORWARD	250293_s_at	831177 /// 831178	---	---	49013	At5g13360	NM_001036797 /// NM_121339 /// NM_121340	250293_s_at	NA	auxin-responsive GH3 family protein; similar to auxin-responsive GH3 family protein [Arabidopsis thaliana] (TAIR:AT5G13370.1); similar to auxin-responsive GH3 family protein [Arabidopsis thaliana] (TAIR:AT5G13380.1); similar to auxin-responsive GH3 family protein [Arabidopsis thaliana] (TAIR:AT5G13350.1); similar to Probable indole-3-acetic acid-amido synthetase GH3.11 (Auxin-responsive GH3-like …
250327_at	-1.02968	0.000621204	-0.680507	0.0148472	-0.0997622	0.663297	0.249411	0.210091	At5g12050	unknown protein	35.2	not assigned.unknown	250327_at	Transcript	(at5g12050): unknown protein | chr5:3890104-3891513 FORWARD	250327_at	831078	---	---	49010	At5g12050	NM_121243	250327_at	NA	similar to unknown protein [Arabidopsis thaliana] (TAIR:AT1G54200.1); similar to Os03g0175800 [Oryza sativa (japonica cultivar-group)] (GB:NP_001049135.1); similar to ATP-dependent DNA helicase, putative [Plasmodium falciparum 3D7] (GB:NP_702167.1)
250372_at	1.10912	0.000117616	0.684165	0.00583657	0.236286	0.196349	-0.188666	0.242944	At5g11460	senescence-associated protein-related	33.99	development.unspecified	250372_at	Transcript	(at5g11460): senescence-associated protein-related | chr5:3656811-3658931 REVERSE	250372_at	831017	---	---	50451	At5g11460	NM_121184	250372_at	NA	senescence-associated protein-related; similar to senescence-associated protein-related [Arabidopsis thaliana] (TAIR:AT2G25690.2); similar to Protein of unknown function DUF581 [Medicago truncatula] (GB:ABE83632.1); contains InterPro domain Protein of unknown function DUF581; (InterPro:IPR007650)
250515_at	1.92021	5.16608e-06	1.03826	0.000950054	1.02985	0.00669809	0.147896	0.409963	At5g09570	FUNCTIONS IN: molecular_function unknown; INVOLVED IN: biological_process unknown; LOCATED IN: chloroplast; EXPRESSED IN: 23 plant structures; EXPRESSED DURING: 14 growth stages; CONTAINS InterPro DOMAIN/s: CHCH (InterPro:IPR010625); BEST Arabidopsis thaliana protein match is: unknown protein (TAIR:AT5G64400.1); Has 141 Blast hits to 141 proteins in 51 species: Archae - 0; Bacteria - 0; Metazoa -…	35.2	not assigned.unknown	250515_at	Transcript	(at5g09570): FUNCTIONS IN: molecular_function unknown; INVOLVED IN: biological_process unknown; LOCATED IN: chloroplast; EXPRESSED IN: 23 plant structures; EXPRESSED DURING: 14 growth stages; CONTAINS InterPro DOMAIN/s: CHCH (InterPro:IPR010625); BEST Arabidopsis thaliana protein match is: unknown protein (TAIR:AT5G64400.1); Has 141 Blast hits to 141 proteins in 51 species: Archae - 0; Bacteria -…	250515_at	830816	---	---	32487	At5g09570	NM_120994	250515_at	NA	similar to unknown protein [Arabidopsis thaliana] (TAIR:AT5G64400.1); similar to Os03g0685500 [Oryza sativa (japonica cultivar-group)] (GB:NP_001050926.1); similar to unknown [Hyacinthus orientalis] (GB:AAS21010.1); contains InterPro domain CHCH; (InterPro:IPR010625)
250553_at	-1.0177	0.000582157	-0.282822	0.208523	0.507214	0.0433636	1.24209	0.000167448	At5g07960	unknown protein	35.2	not assigned.unknown	250553_at	Transcript	(at5g07960): unknown protein | chr5:2542246-2543459 FORWARD	250553_at	830690	---	---	630	At5g07960	NM_120878	250553_at	NA	Identical to UPF0139 protein At5g07960 [Arabidopsis Thaliana] (GB:Q9SD88); similar to unknown protein [Sorghum bicolor] (GB:AAM47587.1); similar to Os03g0756800 [Oryza sativa (japonica cultivar-group)] (GB:NP_001051319.1); contains InterPro domain Protein of unknown function UPF0139; (InterPro:IPR005351)
250648_at	-1.06758	0.000474713	-0.662357	0.0154942	0.155536	0.478744	0.560759	0.0119552	At5g06760	late embryogenesis abundant group 1 domain-containing protein / LEA group 1 domain-containing protein	33.2	development.late embryogenesis abundant	250648_at	Transcript	(at5g06760): late embryogenesis abundant group 1 domain-containing protein / LEA group 1 domain-containing protein | chr5:2089492-2090430 REVERSE	250648_at	830565	---	---	48991	At5g06760	NM_120759	250648_at	NA	late embryogenesis abundant group 1 domain-containing protein / LEA group 1 domain-containing protein; similar to jacalin lectin family protein [Arabidopsis thaliana] (TAIR:AT3G16460.2); similar to group 1 LEA protein [Sisymbrium irio] (GB:AAY26119.1); contains InterPro domain Late embryogenesis abundant (LEA) group 1; (InterPro:IPR005513)
250707_at	-1.19274	0.000298729	-0.400705	0.100172	0.604399	0.0288173	1.39643	0.000121792	At5g05950	MEE60 (maternal effect embryo arrest 60)	35.2	not assigned.unknown	250707_at	Transcript	(at5g05950): Symbols: MEE60 | MEE60 (maternal effect embryo arrest 60) | chr5:1788767-1789438 FORWARD	250707_at	830480	---	---	32928	At5g05950	NM_120677	250707_at	AT5G05950.1	MEE60 (maternal effect embryo arrest 60); similar to unknown protein [Arabidopsis thaliana] (TAIR:AT3G46890.1); similar to Os07g0240400 [Oryza sativa (japonica cultivar-group)] (GB:NP_001059264.1); similar to Os10g0178200 [Oryza sativa (japonica cultivar-group)] (GB:NP_001064246.1); similar to H0201G08.7 [Oryza sativa (indica cultivar-group)] (GB:CAH67780.1)
250777_at	-2.40084	4.43151e-07	-1.74973	1.03455e-05	0.554987	0.0165966	1.2061	8.38289e-05	At5g05440	unknown protein	35.1	not assigned.no ontology	250777_at	Transcript	(at5g05440): unknown protein | chr5:1609250-1610446 FORWARD	250777_at	830427	---	---	9146	At5g05440	NM_120626	250777_at	NA	similar to unknown protein [Arabidopsis thaliana] (TAIR:AT2G38310.1); similar to hypothetical protein [Nicotiana tabacum] (GB:CAI84653.1); contains InterPro domain Bet v I allergen; (InterPro:IPR000916); contains InterPro domain Streptomyces cyclase/dehydrase; (InterPro:IPR005031)
250796_at	-1.03963	0.000253145	-0.408039	0.0579211	0.263737	0.177566	0.895331	0.000476864	At5g05300	unknown protein	35.2	not assigned.unknown	250796_at	Transcript	(at5g05300): unknown protein | chr5:1570102-1570410 REVERSE	250796_at	830412	---	---	66724	At5g05300	NM_120612	250796_at	NA	unknown protein
250828_at	-2.81344	2.04198e-07	-2.10906	3.64668e-06	-0.238997	0.199746	0.46538	0.0126913	At5g05250	unknown protein	35.2	not assigned.unknown	250828_at	Transcript	(at5g05250): unknown protein | chr5:1557037-1557998 REVERSE	250828_at	830407	---	---	26381	At5g05250	NM_120607	250828_at	NA	similar to unknown protein [Arabidopsis thaliana] (TAIR:AT3G56360.1); similar to unknown protein [Oryza sativa (japonica cultivar-group)] (GB:AAP03420.1)
250872_at	-1.18281	0.000147551	-0.399572	0.0704674	-0.0248683	0.910332	0.758371	0.0014725	At5g03960	IQD12 (IQ-domain 12); calmodulin binding	30.3	signalling.calcium	250872_at	Transcript	(at5g03960): Symbols: IQD12 | IQD12 (IQ-domain 12); calmodulin binding | chr5:1068260-1069978 REVERSE	250872_at	830275	---	---	50428	At5g03960	NM_120478	250872_at	AT5G03960.1	IQD12 (IQ-domain 12); calmodulin binding; similar to IQD11 (IQ-domain 11), calmodulin binding [Arabidopsis thaliana] (TAIR:AT5G13460.1); similar to IQ calmodulin-binding re (GB:ABE86306.1); similar to Os03g0355700 [Oryza sativa (japonica cultivar-group)] (GB:NP_001050136.1); similar to Os01g0833800 [Oryza sativa (japonica cultivar-group)] (GB:NP_001044716.1); contains InterPro domain IQ calmoduli…
250881_at	-1.25744	0.000302912	-0.514017	0.0567097	-0.130144	0.593584	0.613276	0.0120798	At5g04080	unknown protein	35.2	not assigned.unknown	250881_at	Transcript	(at5g04080): unknown protein | chr5:1104705-1105388 FORWARD	250881_at	830287	---	---	33179	At5g04080	NM_120490	250881_at	NA	similar to unknown protein [Oryza sativa (japonica cultivar-group)] (GB:BAD87214.1)
250960_at	1.04567	0.000119465	0.350596	0.0647849	-0.0914391	0.59916	-0.786516	0.000512683	At5g02940	LOCATED IN: chloroplast, chloroplast envelope; EXPRESSED IN: 21 plant structures; EXPRESSED DURING: 13 growth stages; CONTAINS InterPro DOMAIN/s: Protein of unknown function DUF1012 (InterPro:IPR010420); BEST Arabidopsis thaliana protein match is: phosphotransferase-related (TAIR:AT5G43745.1); Has 255 Blast hits to 252 proteins in 33 species: Archae - 0; Bacteria - 23; Metazoa - 0; Fungi - 0; Pla…	35.2	not assigned.unknown	250960_at	Transcript	(at5g02940): LOCATED IN: chloroplast, chloroplast envelope; EXPRESSED IN: 21 plant structures; EXPRESSED DURING: 13 growth stages; CONTAINS InterPro DOMAIN/s: Protein of unknown function DUF1012 (InterPro:IPR010420); BEST Arabidopsis thaliana protein match is: phosphotransferase-related (TAIR:AT5G43745.1); Has 255 Blast hits to 252 proteins in 33 species: Archae - 0; Bacteria - 23; Metazoa - 0; F…	250960_at	831426	---	---	4984	At5g02940	NM_120372	250960_at	NA	similar to phosphotransferase-related [Arabidopsis thaliana] (TAIR:AT5G43745.1); similar to Os03g0163100 [Oryza sativa (japonica cultivar-group)] (GB:NP_001049055.1); similar to Unknown protein [Oryza sativa (japonica cultivar-group)] (GB:AAN06856.1); contains InterPro domain Protein of unknown function DUF1012; (InterPro:IPR010420)
251035_at	-1.74215	3.03322e-05	-0.912619	0.00453112	0.911218	0.00957591	1.74075	5.47846e-05	At5g02220	unknown protein	35.2	not assigned.unknown	251035_at	Transcript	(at5g02220): unknown protein | chr5:441707-442146 REVERSE	251035_at	831792	---	---	33444	At5g02220	NM_120300	251035_at	NA	similar to hypothetical protein [Oryza sativa (japonica cultivar-group)] (GB:BAD81742.1); similar to Os03g0822400 [Oryza sativa (japonica cultivar-group)] (GB:NP_001051735.1); similar to FtsJ cell division protein-like [Oryza sativa (japonica cultivar-group)] (GB:BAD11646.1)
251109_at	1.87399	1.3175e-06	2.01147	1.9465e-06	-0.089213	0.581438	0.0482681	0.754151	At5g01600	ATFER1; ferric iron binding / iron ion binding	15.2	metal handling.binding, chelation and storage	251109_at	Transcript	(at5g01600): Symbols: ATFER1, FER1 | ATFER1; ferric iron binding / iron ion binding | chr5:227953-230051 REVERSE	251109_at	831720	---	---	23533	At5g01600	NM_120238	251109_at	AT5G01600.1; ATFER1	Encodes a ferretin protein that is targeted to the chloroplast. Member of a Ferritin gene family. Gene expression is induced in response to iron overload and by nitric oxide. Expression of the gene is downregulated in the presence of paraquat, an inducer of photoxidative stress.; Encodes a ferretin protein that is targeted to the chloroplast. Member of a Ferritin gene family. Gene expression is i…
251171_at	-1.00248	0.00016319	-0.351284	0.0664428	0.459313	0.0288173	1.11051	0.000101043	At3g63220	kelch repeat-containing F-box family protein	29.5.11.4.3.2	protein.degradation.ubiquitin.E3.SCF.FBOX	251171_at	Transcript	(at3g63220): kelch repeat-containing F-box family protein | chr3:23357392-23359148 REVERSE	251171_at	825497	---	---	1302	At3g63220	NM_116187 /// NM_202752	251171_at	NA	kelch repeat-containing F-box family protein; similar to kelch repeat-containing F-box family protein [Arabidopsis thaliana] (TAIR:AT1G16250.1); similar to Os10g0388200 [Oryza sativa (japonica cultivar-group)] (GB:NP_001064494.1); similar to Putative protein [Oryza sativa (japonica cultivar-group)] (GB:AAK13101.1); contains InterPro domain Cyclin-like F-box; (InterPro:IPR001810); contains InterPr…
251174_at	-1.23653	0.000138676	-0.130726	0.549635	0.254402	0.220471	1.3602	9.32212e-05	At3g63200	PLA IIIB__PLP9 (PATATIN-LIKE PROTEIN 9); nutrient reservoir	33.1	development.storage proteins	251174_at	Transcript	(at3g63200): Symbols: PLP9, PLA IIIB | PLP9 (PATATIN-LIKE PROTEIN 9); nutrient reservoir | chr3:23345902-23347564 FORWARD	251174_at	825495	---	---	21311	At3g63200	NM_116185	251174_at	AT3G63200.1	PLA IIIB/PLP9 (Patatin-like protein 9); nutrient reservoir; similar to PLA IIB/PLP6 (Patatin-like protein 6), nutrient reservoir [Arabidopsis thaliana] (TAIR:AT2G39220.1); similar to putative lipid acyl hydrolase [Oryza sativa] (GB:AAK72885.1); similar to Os03g0254400 [Oryza sativa (japonica cultivar-group)] (GB:NP_001049586.1); contains InterPro domain Patatin; (InterPro:IPR002641)
251321_at	-1.04072	9.97146e-05	-0.128784	0.458024	0.131155	0.425943	1.04309	0.000112236	At3g61460	BRH1 (BRASSINOSTEROID-RESPONSIVE RING-H2); protein binding / zinc ion binding	17.3.3	hormone metabolism.brassinosteroid.induced-regulated-responsive-activated	251321_at	Transcript	(at3g61460): Symbols: BRH1 | BRH1 (BRASSINOSTEROID-RESPONSIVE RING-H2); protein binding / zinc ion binding | chr3:22741511-22742284 REVERSE	251321_at	825319	---	---	942	At3g61460	NM_116011	251321_at	BRH1	Encodes a novel ring finger protein and forms an N-terminal hydrophobic domain and a C-terminal RING-H2 signature. Expression is down regulated by brassinolide.
251516_s_at	1.16348	5.17051e-05	0.562655	0.0101232	0.07461	0.665177	-0.526215	0.00408585	At3g59310 At3g59320	unknown protein	29.3.99	protein.targeting.unknown	251516_s_at	Transcript	MULTIPLE HITS: (at3g59310,at3g59320). at3g59310: unknown protein | chr3:21921746-21924412 REVERSE at3g59320: integral membrane protein, putative | chr3:21924523-21926840 REVERSE	251516_s_at	825100 /// 825101	---	---	66534	At3g59310	NM_115793 /// NM_115794 /// NM_202729 /// NM_202730	251516_s_at	NA	similar to unknown protein [Arabidopsis thaliana] (TAIR:AT5G24060.1); similar to expressed protein [Oryza sativa (japonica cultivar-group)] (GB:ABA94153.2); similar to Os01g0899500 [Oryza sativa (japonica cultivar-group)] (GB:NP_001045101.1); similar to unknown protein [Arabidopsis thaliana] (TAIR:AT3G59340.1); similar to Os05g0299500 [Oryza sativa (japonica cultivar-group)] (GB:NP_001055130.1); …
251531_at	1.01015	0.00034922	0.30002	0.147247	0.252977	0.203563	-0.457153	0.0188008	At3g58550	protease inhibitor/seed storage/lipid transfer protein (LTP) family protein	26.21	misc.protease inhibitor/seed storage/lipid transfer protein (LTP) family protein	251531_at	Transcript	(at3g58550): protease inhibitor/seed storage/lipid transfer protein (LTP) family protein | chr3:21649364-21650287 REVERSE	251531_at	825024	---	---	43214	At3g58550	NM_115717	251531_at	NA	protease inhibitor/seed storage/lipid transfer protein (LTP) family protein; similar to lipid transfer protein-related [Arabidopsis thaliana] (TAIR:AT2G44300.1); similar to lipid transfer protein [Triticum aestivum] (GB:ABB90545.1); similar to Os03g0804200 [Oryza sativa (japonica cultivar-group)] (GB:NP_001051617.1); similar to Os07g0198300 [Oryza sativa (japonica cultivar-group)] (GB:NP_00105912…
251602_at	-1.04898	0.00147035	-0.429691	0.124895	0.495293	0.082759	1.11458	0.000831485	At3g57785	unknown protein	35.2	not assigned.unknown	251602_at	Transcript	(at3g57785): unknown protein | chr3:21404574-21405217 REVERSE	251602_at	824948	---	---	34800	At3g57785	NM_115639	251602_at	NA	similar to unknown protein [Arabidopsis thaliana] (TAIR:AT2G42310.1); similar to Os09g0487500 [Oryza sativa (japonica cultivar-group)] (GB:NP_001063525.1); similar to BAC19.9 [Lycopersicon esculentum] (GB:AAG01124.1)
251625_at	1.2496	4.40099e-05	0.718915	0.00384381	-0.0155157	0.936865	-0.546197	0.00408585	At3g57260	BG2_PR-2_PR2__BGL2 (BETA-1,3-GLUCANASE 2); cellulase/ glucan 1,3-beta-glucosidase/ hydrolase, hydrolyzing O-glycosyl compounds	26.4.1	misc.beta 1,3 glucan hydrolases.glucan endo-1,3-beta-glucosidase	251625_at	Transcript	(at3g57260): Symbols: BGL2, PR2, BG2, PR-2 | BGL2 (BETA-1,3-GLUCANASE 2); cellulase/ glucan 1,3-beta-glucosidase/ hydrolase, hydrolyzing O-glycosyl compounds | chr3:21188517-21189859 REVERSE	251625_at	824893	---	---	22313	At3g57260	NM_115586	251625_at	AT3G57260.1; BGL2	beta 1,3-glucanase; beta 1,3-glucanase
251647_at	1.36715	0.000830433	0.241725	0.45886	0.111197	0.734287	-1.01423	0.00337732	At3g57770	protein kinase, putative	29.4.1.53	protein.postranslational modification.kinase.receptor like cytoplasmatic kinase III	251647_at	Transcript	(at3g57770): protein kinase, putative | chr3:21397542-21398853 FORWARD	251647_at	824946	---	---	34803	At3g57770	NM_115637	251647_at	NA	protein kinase, putative; similar to protein kinase, putative [Arabidopsis thaliana] (TAIR:AT3G57700.1); similar to OSJNba0093F12.22 [Oryza sativa (japonica cultivar-group)] (GB:CAE03948.3); similar to Protein kinase; Type I EGF [Medicago truncatula] (GB:ABD28548.1); similar to Os04g0599000 [Oryza sativa (japonica cultivar-group)] (GB:NP_001053747.1); contains InterPro domain Protein kinase-like;…
251704_at	-2.67583	8.21283e-08	-2.21355	9.24813e-07	0.133379	0.37797	0.595657	0.00126239	At3g56360	unknown protein	35.2	not assigned.unknown	251704_at	Transcript	(at3g56360): unknown protein | chr3:20896481-20897593 FORWARD	251704_at	824803	---	---	25520	At3g56360	NM_115494	251704_at	NA	similar to unknown protein [Arabidopsis thaliana] (TAIR:AT5G05250.1); similar to unknown protein [Oryza sativa (japonica cultivar-group)] (GB:AAP03420.1)
251770_at	-1.14491	0.000354231	-0.0251797	0.92695	0.498904	0.0498217	1.61863	6.66944e-05	At3g55970	oxidoreductase, 2OG-Fe(II) oxygenase family protein	16.8.1	secondary metabolism.flavonoids.anthocyanins	251770_at	Transcript	(at3g55970): oxidoreductase, 2OG-Fe(II) oxygenase family protein | chr3:20766735-20769324 REVERSE	251770_at	824763	---	---	5208	At3g55970	NM_115455	251770_at	NA	oxidoreductase, 2OG-Fe(II) oxygenase family protein; similar to oxidoreductase, 2OG-Fe(II) oxygenase family protein [Arabidopsis thaliana] (TAIR:AT3G11180.1); similar to oxidoreductase, 2OG-Fe(II) oxygenase family protein [Arabidopsis thaliana] (TAIR:AT5G05600.1); similar to 2OG-Fe(II) oxygenase [Medicago truncatula] (GB:ABE94015.1); contains InterPro domain Isopenicillin N synthase; (InterPro:IP…
251928_at	1.57363	7.56588e-06	0.769013	0.00243761	0.521994	0.0187505	-0.282623	0.0742162	At3g53980	protease inhibitor/seed storage/lipid transfer protein (LTP) family protein	26.21	misc.protease inhibitor/seed storage/lipid transfer protein (LTP) family protein	251928_at	Transcript	(at3g53980): protease inhibitor/seed storage/lipid transfer protein (LTP) family protein | chr3:19987579-19988269 REVERSE	251928_at	824565	---	---	1411	At3g53980	NM_115258 /// NM_180369	251928_at	NA	protease inhibitor/seed storage/lipid transfer protein (LTP) family protein; similar to protease inhibitor/seed storage/lipid transfer protein (LTP) family protein [Arabidopsis thaliana] (TAIR:AT5G05960.1); similar to hypothetical protein [Plantago major] (GB:CAH59408.1); contains InterPro domain Plant lipid transfer/seed storage/trypsin-alpha amylase inhibitor; (InterPro:IPR003612)
251937_at	1.03931	0.00120025	1.04105	0.00388872	-0.193037	0.442096	-0.19129	0.399871	At3g53400 At3g53402	FUNCTIONS IN: molecular_function unknown; INVOLVED IN: biological_process unknown; BEST Arabidopsis thaliana protein match is: CPUORF47 (CONSERVED PEPTIDE UPSTREAM OPEN READING FRAME 47) (TAIR:AT5G03190.1); Has 120 Blast hits to 120 proteins in 12 species: Archae - 0; Bacteria - 0; Metazoa - 0; Fungi - 0; Plants - 115; Viruses - 0; Other Eukaryotes - 5 (source: NCBI BLink).	35.2	not assigned.unknown	251937_at	Transcript	MULTIPLE HITS: (at3g53400,at3g53402). at3g53400: FUNCTIONS IN: molecular_function unknown; INVOLVED IN: biological_process unknown; BEST Arabidopsis thaliana protein match is: CPUORF47 (CONSERVED PEPTIDE UPSTREAM OPEN READING FRAME 47) (TAIR:AT5G03190.1); Has 120 Blast hits to 120 proteins in 12 species: Archae - 0; Bacteria - 0; Metazoa - 0; Fungi - 0; Plants - 115; Viruses - 0; Other Eukaryotes…	251937_at	6241181 /// 824508	---	---	28564	At3g53400	NM_001125361 /// NM_115200	251937_at	NA	similar to unknown protein [Arabidopsis thaliana] (TAIR:AT5G03190.1); similar to conserved hypothetical protein [Medicago truncatula] (GB:ABD32814.1); contains domain ARM repeat (SSF48371); contains domain no description (G3D.3.40.50.1860)
251952_at	-1.01603	0.00138214	-0.212936	0.418949	-0.620071	0.0374865	0.183019	0.424699	At3g53650	histone H2B, putative	28.1.3	DNA.synthesis/chromatin structure.histone	251952_at	Transcript	(at3g53650): histone H2B, putative | chr3:19889358-19889774 FORWARD	251952_at	824533	---	---	53921	At3g53650	NM_115225	251952_at	NA	histone H2B, putative; Identical to Putative histone H2B.8 (HTB6) [Arabidopsis Thaliana] (GB:Q9LFF6); similar to histone H2B, putative [Arabidopsis thaliana] (TAIR:AT2G37470.1); similar to Probable histone H2B.3 (GB:Q1SU99); contains InterPro domain Histone-fold; (InterPro:IPR009072); contains InterPro domain Histone core; (InterPro:IPR007125); contains InterPro domain Histone-fold/TFIID-TAF/NF-Y…
252057_at	-1.20929	0.000147551	-0.190439	0.366527	0.162613	0.42377	1.18146	0.000158826	At3g52480	unknown protein	35.2	not assigned.unknown	252057_at	Transcript	(at3g52480): unknown protein | chr3:19452254-19453162 REVERSE	252057_at	824413	---	---	35290	At3g52480	NM_115108	252057_at	NA	similar to unknown protein [Arabidopsis thaliana] (TAIR:AT3G11640.1)
252088_at	-1.02445	6.54325e-05	-0.45655	0.0163603	0.429953	0.0241657	0.997853	9.53645e-05	252088_at		35.2	not assigned.unknown	252088_at	Transcript	no match	252088_at	2745960 /// 824373	---	---	63606	At3g52100	NM_115069 /// NM_202686	252088_at	NA	NA
252134_at	1.18858	0.00036054	0.761204	0.0115227	0.050993	0.84108	-0.376386	0.0787562	At3g50910	unknown protein	35.2	not assigned.unknown	252134_at	Transcript	(at3g50910): unknown protein | chr3:18919513-18922238 FORWARD	252134_at	824255	---	---	3280	At3g50910	NM_114951	252134_at	NA	similar to unknown protein [Arabidopsis thaliana] (TAIR:AT5G66480.1); similar to hypothetical protein [Thellun (GB:ABB45854.1); contains domain no description (G3D.3.40.50.300)
252183_at	-1.1803	5.17051e-05	-0.468569	0.0223103	0.12065	0.477968	0.832383	0.000361813	At3g50740	UGT72E1 (UDP-glucosyl transferase 72E1); UDP-glycosyltransferase/ coniferyl-alcohol glucosyltransferase/ transferase, transferring glycosyl groups	16.2.1	secondary metabolism.phenylpropanoids.lignin biosynthesis	252183_at	Transcript	(at3g50740): Symbols: UGT72E1 | UGT72E1 (UDP-glucosyl transferase 72E1); UDP-glycosyltransferase/ coniferyl-alcohol glucosyltransferase/ transferase, transferring glycosyl groups | chr3:18855161-18856884 REVERSE	252183_at	824238	---	---	20099	At3g50740	NM_114934	252183_at	AT3G50740.1	UGT72E1 is an UDPG:coniferyl alcohol glucosyltransferase which specifically glucosylates sinapyl- and coniferyl aldehydes. The enzyme is thought to be involved in lignin metabolism.
252220_at	-1.80789	2.98987e-06	-0.938991	0.00078065	0.369427	0.0575483	1.23832	7.03252e-05	At3g49940	LBD38 (LOB DOMAIN-CONTAINING PROTEIN 38)	27.3.37	RNA.regulation of transcription.AS2,Lateral Organ Boundaries Gene Family	252220_at	Transcript	(at3g49940): Symbols: LBD38 | LBD38 (LOB DOMAIN-CONTAINING PROTEIN 38) | chr3:18514343-18515475 FORWARD	252220_at	824156	---	---	43135	At3g49940	NM_114854	252220_at	AT3G49940.1	LOB domain protein 38 / lateral organ boundaries domain protein 38 (LBD38); Identical to LOB domain-containing protein 38 (LBD38) [Arabidopsis Thaliana] (GB:Q9SN23;GB:Q8LDW4); similar to LOB domain protein 37 / lateral organ boundaries domain protein 37 (LBD37) [Arabidopsis thaliana] (TAIR:AT5G67420.1); similar to Protein of unknown function DUF260 [Medicago truncatula] (GB:ABE82505.1); contains …
252269_at	-1.14058	4.69414e-05	-0.266704	0.118092	-0.15355	0.336839	0.72033	0.000592022	At3g49580	LSU1 (RESPONSE TO LOW SULFUR 1)	35.2	not assigned.unknown	252269_at	Transcript	(at3g49580): Symbols: LSU1 | LSU1 (RESPONSE TO LOW SULFUR 1) | chr3:18375269-18375777 REVERSE	252269_at	824120	---	---	35588	At3g49580	NM_114818	252269_at	NA	similar to unknown protein [Arabidopsis thaliana] (TAIR:AT3G49570.1); similar to unknown protein [Brassica rapa subsp. pekinensis] (GB:AAQ92331.1)
252361_at	-1.08307	0.000542481	-0.602734	0.0261698	0.254792	0.262842	0.735129	0.00357829	At3g48490	unknown protein	35.2	not assigned.unknown	252361_at	Transcript	(at3g48490): unknown protein | chr3:17961289-17961910 FORWARD	252361_at	824008	---	---	35718	At3g48490	NM_114707	252361_at	NA	unknown protein
252473_s_at	1.08232	8.74647e-05	0.423781	0.0318749	-0.324753	0.0770346	-0.983292	0.000157975	At3g46610 At5g14350	pentatricopeptide (PPR) repeat-containing protein	35.3	not assigned.disagreeing hits	252473_s_at	Transcript	MULTIPLE DISAGREEING HITS: (at3g46610,at5g14350). at3g46610: pentatricopeptide (PPR) repeat-containing protein | chr3:17160005-17162475 REVERSE at5g14350: FUNCTIONS IN: molecular_function unknown; INVOLVED IN: biological_process unknown; LOCATED IN: cellular_component unknown; CONTAINS InterPro DOMAIN/s: Pentatricopeptide repeat (InterPro:IPR002885); BEST Arabidopsis thaliana protein match is: pe…	252473_s_at	823814	---	---	49645	At3g46610	NM_114528	252473_s_at	NA	pentatricopeptide (PPR) repeat-containing protein; similar to pentatricopeptide (PPR) repeat-containing protein [Arabidopsis thaliana] (TAIR:AT1G09900.1); similar to pentatricopeptide, putative, expressed [Oryza sativa (japonica cultivar-group)] (GB:ABA97464.2); similar to Os12g0283900 [Oryza sativa (japonica cultivar-group)] (GB:NP_001066581.1); contains InterPro domain Pentatricopeptide repeat;…
252698_at	1.1836	0.000497292	1.74975	0.000133989	-0.101528	0.690103	0.464624	0.0447785	At3g43670	copper amine oxidase, putative	26.7	misc.oxidases - copper, flavone etc.	252698_at	Transcript	(at3g43670): copper amine oxidase, putative | chr3:15567099-15569901 FORWARD	252698_at	823469	---	---	24887	At3g43670	NM_114235	252698_at	NA	copper amine oxidase, putative; similar to copper amine oxidase, putative [Arabidopsis thaliana] (TAIR:AT1G62810.1); similar to copper amine oxidase, putative [Arabidopsis thaliana] (TAIR:AT4G12290.1); similar to amine oxidase [Canavalia lineata] (GB:AAD49420.1); similar to copper-containing amine oxidase [Solanum lycopersicum] (GB:CAI39243.1); similar to Os04g0269600 [Oryza sativa (japonica cult…
252859_at	-1.28028	0.000522615	-0.758782	0.0199543	0.198714	0.456421	0.720214	0.00919466	At4g39780	AP2 domain-containing transcription factor, putative	27.3.3	RNA.regulation of transcription.AP2/EREBP, APETALA2/Ethylene-responsive element binding protein family	252859_at	Transcript	(at4g39780): AP2 domain-containing transcription factor, putative | chr4:18457957-18459180 REVERSE	252859_at	830136	---	---	2297	At4g39780	NM_120141	252859_at	NA	encodes a member of the DREB subfamily A-6 of ERF/AP2 transcription factor family. The protein contains one AP2 domain. There are 8 members in this subfamily including RAP2.4.
252864_at	1.0531	0.000105084	0.128375	0.46902	0.104427	0.540031	-0.820297	0.00037707	At4g39740	electron transport SCO1/SenC family protein	9.7	mitochondrial electron transport / ATP synthesis.cytochrome c oxidase	252864_at	Transcript	(at4g39740): electron transport SCO1/SenC family protein | chr4:18435293-18437136 REVERSE	252864_at	830129	---	---	31069	At4g39740	NM_120135	252864_at	NA	electron transport SCO1/SenC family protein; similar to electron transport SCO1/SenC family protein [Arabidopsis thaliana] (TAIR:AT3G08950.1); similar to unnamed protein product [Asper (GB:BAE63404.1); similar to PREDICTED: similar to CG8885-PA [Apis mellifera] (GB:XP_001122061.1); similar to Os09g0370200 [Oryza sativa (japonica cultivar-group)] (GB:NP_001063017.1); contains InterPro domain Thior…
252963_at	-1.07794	0.000165658	-0.766132	0.00394145	-0.122896	0.511282	0.18891	0.255846	At4g38820	unknown protein	35.2	not assigned.unknown	252963_at	Transcript	(at4g38820): unknown protein | chr4:18121543-18121975 REVERSE	252963_at	830037	---	---	43621	At4g38820	NM_120042	252963_at	NA	unknown protein
252970_at	-1.56275	1.97847e-05	-0.992067	0.00112799	0.146131	0.452554	0.716818	0.00175306	At4g38850	ATSAUR15_SAUR-AC1_SAUR_AC1__SAUR15 (SMALL AUXIN UPREGULATED 15)	17.2.3	hormone metabolism.auxin.induced-regulated-responsive-activated	252970_at	Transcript	(at4g38850): Symbols: SAUR_AC1, ATSAUR15, SAUR15, SAUR-AC1 | SAUR15 (SMALL AUXIN UPREGULATED 15) | chr4:18126171-18126680 FORWARD	252970_at	830040	---	---	31141	At4g38850	NM_120045	252970_at	SAUR_AC1	mRNA is rapidly induced by auxin and is very short-lived. Has been used as a reporter gene in studying auxin mutants.
252972_at	-1.00715	0.000276319	-0.584678	0.0143203	0.161912	0.387757	0.584383	0.00447899	At4g38840	auxin-responsive protein, putative	17.2.3	hormone metabolism.auxin.induced-regulated-responsive-activated	252972_at	Transcript	(at4g38840): auxin-responsive protein, putative | chr4:18124978-18125559 REVERSE	252972_at	830039	---	---	31143	At4g38840	NM_120044	252972_at	NA	auxin-responsive protein, putative; similar to auxin-responsive protein, putative [Arabidopsis thaliana] (TAIR:AT2G21210.1); similar to auxin-induced SAUR-like protein [Capsicum annuum] (GB:AAM12778.1); contains InterPro domain Auxin responsive SAUR protein; (InterPro:IPR003676)
253000_at	1.01083	0.000845678	0.588153	0.0302218	-0.0831458	0.73221	-0.505822	0.0246044	At4g38360	unknown protein	35.2	not assigned.unknown	253000_at	Transcript	(at4g38360): unknown protein | chr4:17967107-17969958 FORWARD	253000_at	829993	---	---	2762	At4g38360	NM_119998 /// NM_202977	253000_at	NA	similar to unknown protein [Arabidopsis thaliana] (TAIR:AT1G77220.1); similar to Protein of unknown function [Medicago truncatula] (GB:ABE78441.1); contains InterPro domain Protein of unknown function DUF300; (InterPro:IPR005178); similar to unknown protein [Arabidopsis thaliana] (TAIR:AT1G77220.1); similar to MAP kinase activating protein-like [Oryza sativa (japonica cultivar-group)] (GB:BAD6180…
253022_at	1.13302	0.000117616	0.0398239	0.852307	-0.0598515	0.760463	-1.15305	0.000116362	At4g38060	unknown protein	35.2	not assigned.unknown	253022_at	Transcript	(at4g38060): unknown protein | chr4:17873485-17874803 REVERSE	253022_at	829962	---	---	2743	At4g38060	NM_119967 /// NM_202973	253022_at	NA	similar to unknown protein [Arabidopsis thaliana] (TAIR:AT5G65480.1); similar to unknown [Lycopersicon esculentum] (GB:AAK84476.1)
253024_at	1.11394	0.000316335	0.727427	0.00968266	0.723503	0.0137899	0.336991	0.0857927	At4g38080	hydroxyproline-rich glycoprotein family protein	35.1.41	not assigned.no ontology.hydroxyproline rich proteins	253024_at	Transcript	(at4g38080): hydroxyproline-rich glycoprotein family protein | chr4:17882964-17883612 FORWARD	253024_at	829964	---	---	43879	At4g38080	NM_119969	253024_at	NA	hydroxyproline-rich glycoprotein family protein; similar to hydroxyproline-rich glycoprotein family protein [Arabidopsis thaliana] (TAIR:AT2G22510.1); similar to F14J16.29 [Medicago truncatula] (GB:ABE93086.1)
253066_at	-1.13727	0.000288407	-1.22267	0.000545664	0.458492	0.0570272	0.373096	0.0618749	At4g37770	ACS8; 1-aminocyclopropane-1-carboxylate synthase	17.5.1.1	hormone metabolism.ethylene.synthesis-degradation.1-aminocyclopropane-1-carboxylate synthase	253066_at	Transcript	(at4g37770): Symbols: ACS8 | ACS8; 1-aminocyclopropane-1-carboxylate synthase | chr4:17752084-17754157 FORWARD	253066_at	829933	---	---	2875	At4g37770	NM_119939	253066_at	ACS8; AT4G37770.1	Encodes an auxin inducible ACC synthase.; Encodes an auxin inducible ACC synthase.
253125_at	-1.06564	0.000183532	-0.252329	0.194191	0.18981	0.30816	1.00313	0.000233498	At4g36040	DNAJ heat shock N-terminal domain-containing protein (J11)	20.2.1	stress.abiotic.heat	253125_at	Transcript	(at4g36040): DNAJ heat shock N-terminal domain-containing protein (J11) | chr4:17049171-17050274 REVERSE	253125_at	829760	---	---	20876	At4g36040	NM_119771	253125_at	NA	DNAJ heat shock N-terminal domain-containing protein (J11); Identical to Chaperone protein dnaJ 11, chloroplast precursor (AtJ11) (AtDjC11) (ATJ11) [Arabidopsis Thaliana] (GB:Q9FYB5;GB:O65641); similar to DNAJ heat shock protein, putative [Arabidopsis thaliana] (TAIR:AT2G17880.1); similar to DnaJ-like protein [Phaseolus vulgaris] (GB:AAB36543.1); contains InterPro domain Heat shock protein DnaJ, …
253140_at	-1.05072	0.00012269	-0.165089	0.353753	0.350511	0.0655279	1.23615	6.94515e-05	At4g35480	RHA3B; protein binding / zinc ion binding	29.5.11.4.2	protein.degradation.ubiquitin.E3.RING	253140_at	Transcript	(at4g35480): Symbols: RHA3B | RHA3B; protein binding / zinc ion binding | chr4:16852074-16852947 REVERSE	253140_at	829700	---	---	23630	At4g35480	NM_119713	253140_at	AT4G35480.1; RHA3B	Encodes a putative RING-H2 finger protein RHA3b.; Encodes a putative RING-H2 finger protein RHA3b.
253161_at	-2.88924	1.29912e-07	-1.80615	8.01655e-06	-0.960941	0.0064665	0.122148	0.442309	At4g35770	ATSEN1_DIN1__SEN1 (SENESCENCE 1)	33.99	development.unspecified	253161_at	Transcript	(at4g35770): Symbols: SEN1, ATSEN1, DIN1 | SEN1 (SENESCENCE 1) | chr4:16944941-16946192 FORWARD	253161_at	829730	---	---	24896	At4g35770	NM_001085027 /// NM_001085028 /// NM_119743	253161_at	AT4G35770.1; SEN1	Senescence-associated gene that is strongly induced by phosphate starvation. Transcripts are differentially regulated at the level of mRNA stability at different times of day. mRNAs are targets of the mRNA degradation pathway mediated by the downstream (DST) instability determinant.; Senescence-associated gene that is strongly induced by phosphate starvation. Transcripts are differentially regula…
253217_at	-1.01624	0.000826074	-0.440362	0.0812488	-0.127933	0.584815	0.447949	0.0407635	At4g34970	ADF9 (ACTIN DEPOLYMERIZING FACTOR 9); actin binding	31.1	cell.organisation	253217_at	Transcript	(at4g34970): Symbols: ADF9 | ADF9 (ACTIN DEPOLYMERIZING FACTOR 9); actin binding | chr4:16653704-16654871 FORWARD	253217_at	829649	---	---	31455	At4g34970	NM_119663	253217_at	NA	actin binding; similar to ADF5 (ACTIN DEPOLYMERIZING FACTOR 5), actin binding [Arabidopsis thaliana] (TAIR:AT2G16700.1); similar to Os03g0243100 [Oryza sativa (japonica cultivar-group)] (GB:NP_001049525.1); similar to actin depolymerizing factor [Elaeis guineensis] (GB:AAF60173.1); contains InterPro domain Actin-binding, cofilin/tropomyosin type; (InterPro:IPR002108)
253242_at	1.02366	0.00028886	-0.00277453	0.991026	0.118647	0.544072	-0.907785	0.000461559	At4g34540	isoflavone reductase family protein	16.8.5	secondary metabolism.flavonoids.isoflavonols	253242_at	Transcript	(at4g34540): isoflavone reductase family protein | chr4:16498391-16502174 FORWARD	253242_at	829605	---	---	48937	At4g34540	NM_119619	253242_at	NA	encodes a protein whose sequence is similar to pinoresinol-lariciresinol reductase from pine.
253305_at	-1.15528	4.91452e-05	-0.645533	0.00483705	0.184483	0.261123	0.694235	0.000818684	At4g33666	unknown protein	35.2	not assigned.unknown	253305_at	Transcript	(at4g33666): unknown protein | chr4:16169048-16169535 FORWARD	253305_at	829508	---	---	26188	At4g33666	NM_119524	253305_at	NA	unknown protein
253314_at	1.3127	0.00424286	0.601702	0.154284	-0.403064	0.313784	-1.11407	0.00797053	At4g33890	unknown protein	35.2	not assigned.unknown	253314_at	Transcript	(at4g33890): unknown protein | chr4:16249643-16251379 FORWARD	253314_at	829532	---	---	27577	At4g33890	NM_119547 /// NM_202948	253314_at	NA	similar to unknown protein [Arabidopsis thaliana] (TAIR:AT2G14850.1); similar to hypothetical protein MA4_8L21.20 [Musa acuminata] (GB:ABF70007.1)
253317_at	-1.29329	8.29637e-05	-0.389501	0.077131	0.233582	0.244787	1.13737	0.000174773	At4g33960	unknown protein	35.2	not assigned.unknown	253317_at	Transcript	(at4g33960): unknown protein | chr4:16277366-16277779 FORWARD	253317_at	829542	---	---	31534	At4g33960	NM_119557	253317_at	NA	similar to unknown protein [Arabidopsis thaliana] (TAIR:AT2G15830.1)
253344_at	1.5486	0.000215177	1.14469	0.003983	-0.0515711	0.866479	-0.455488	0.0760572	At4g33550	lipid binding	26.21	misc.protease inhibitor/seed storage/lipid transfer protein (LTP) family protein	253344_at	Transcript	(at4g33550): lipid binding | chr4:16134440-16135056 FORWARD	253344_at	829494	---	---	31575	At4g33550	NM_001085019 /// NM_119510	253344_at	NA	lipid binding; similar to protease inhibitor/seed storage/lipid transfer protein (LTP) family protein [Arabidopsis thaliana] (TAIR:AT4G30880.1); similar to unknown [Setaria italica] (GB:AAP93138.1); contains InterPro domain Plant lipid transfer/seed storage/trypsin-alpha amylase inhibitor; (InterPro:IPR003612); similar to protease inhibitor/seed storage/lipid transfer protein (LTP) family protein…
253413_at	3.26082	1.13416e-07	3.08851	7.79471e-07	0.571986	0.0206165	0.399673	0.0316606	At4g33020	ATZIP9__ZIP9; cation transmembrane transporter/ metal ion transmembrane transporter	34.12	transport.metal	253413_at	Transcript	(at4g33020): Symbols: ZIP9, ATZIP9 | ZIP9; cation transmembrane transporter/ metal ion transmembrane transporter | chr4:15932603-15934267 REVERSE	253413_at	829439	---	---	65445	At4g33020	NM_119456	253413_at	AT4G33020.1; ZIP9	member of Fe(II) transporter isolog family; member of Fe(II) transporter isolog family
253423_at	-2.14674	4.43306e-07	-1.11153	0.000139371	-0.675124	0.00918864	0.360079	0.0200671	At4g32280	IAA29 (INDOLE-3-ACETIC ACID INDUCIBLE 29); transcription factor	27.3.40	RNA.regulation of transcription.Aux/IAA family	253423_at	Transcript	(at4g32280): Symbols: IAA29 | IAA29 (INDOLE-3-ACETIC ACID INDUCIBLE 29); transcription factor | chr4:15583387-15584769 FORWARD	253423_at	829361	---	---	19102	At4g32280	NM_119380	253423_at	AT4G32280.1; IAA29	Auxin inducible protein.; Auxin inducible protein.
253454_at	-1.13825	0.000112767	-0.323179	0.101759	0.0437471	0.826772	0.858822	0.000477701	At4g31875	unknown protein	35.2	not assigned.unknown	253454_at	Transcript	(at4g31875): unknown protein | chr4:15411701-15412289 REVERSE	253454_at	829317	---	---	26241	At4g31875	NM_119338	253454_at	NA	contains domain (Trans)glycosidases (SSF51445)
253550_at	1.02197	0.000172603	0.671589	0.005887	-0.269669	0.142325	-0.620052	0.00231761	At4g30960	CIPK6_SNRK3.14__SIP3 (SOS3-INTERACTING PROTEIN 3); ATP binding / kinase/ protein kinase/ protein serine/threonine kinase	29.4	protein.postranslational modification	253550_at	Transcript	(at4g30960): Symbols: CIPK6, SIP3, SNRK3.14, ATCIPK6 | SIP3 (SOS3-INTERACTING PROTEIN 3); ATP binding / kinase/ protein kinase/ protein serine/threonine kinase | chr4:15067053-15069010 FORWARD	253550_at	829221	---	---	2154	At4g30960	NM_119244	253550_at	AT4G30960.1; CIPK6	Encodes CBL-interacting protein kinase 6 (CIPK6).; Encodes CBL-interacting protein kinase 6 (CIPK6).
253564_at	1.07508	0.000197393	0.356752	0.0860033	-0.233309	0.224478	-0.951633	0.000328308	At4g31170	protein kinase family protein	29.4	protein.postranslational modification	253564_at	Transcript	(at4g31170): protein kinase family protein | chr4:15153182-15155677 REVERSE	253564_at	829245	---	---	43485	At4g31170	NM_001036681 /// NM_119267 /// NM_202920	253564_at	NA	protein kinase family protein; similar to serine/threonine/tyrosine kinase, putative [Arabidopsis thaliana] (TAIR:AT2G24360.1); similar to flag-tagged protein kinase domain of putative mitogen-activated protein kinase kinase kinase [synthetic construct] (GB:ABK06448.1); similar to flag-tagged protein kinase domain of putative mitogen-activated protein kinase kinase kinase [synthetic construct] (G…
253694_at	-1.07168	0.0001252	-0.334904	0.0824329	0.357374	0.0661734	1.09416	0.000118106	At4g29735	unknown protein	35.2	not assigned.unknown	253694_at	Transcript	(at4g29735): unknown protein | chr4:14562639-14564378 REVERSE	253694_at	829095	---	---	31892	At4g29735	NM_119119	253694_at	NA	similar to hypothetical protein [Gossypium hirsutum] (GB:CAE75665.1); similar to Os06g0567000 [Oryza sativa (japonica cultivar-group)] (GB:NP_001057897.1); contains InterPro domain Protein of unknown function UPF0197; (InterPro:IPR007915)
253737_at	-1.5765	3.15438e-05	-0.601157	0.0189431	0.207799	0.317542	1.18314	0.000175815	At4g28703	FUNCTIONS IN: molecular_function unknown; LOCATED IN: cellular_component unknown; EXPRESSED IN: 6 plant structures; EXPRESSED DURING: 4 anthesis, F mature embryo stage, petal differentiation and expansion stage, D bilateral stage, E expanded cotyledon stage; CONTAINS InterPro DOMAIN/s: Cupin, RmlC-type (InterPro:IPR011051), Protein of unknown function DUF861, cupin-3 (InterPro:IPR008579), RmlC-li…	35.2	not assigned.unknown	253737_at	Transcript	(at4g28703): FUNCTIONS IN: molecular_function unknown; LOCATED IN: cellular_component unknown; EXPRESSED IN: 6 plant structures; EXPRESSED DURING: 4 anthesis, F mature embryo stage, petal differentiation and expansion stage, D bilateral stage, E expanded cotyledon stage; CONTAINS InterPro DOMAIN/s: Cupin, RmlC-type (InterPro:IPR011051), Protein of unknown function DUF861, cupin-3 (InterPro:IPR008…	253737_at	828989	---	---	31997	At4g28703	NM_119013	253737_at	NA	similar to unknown protein [Arabidopsis thaliana] (TAIR:AT3G04300.1); similar to Cupin, RmlC-type [Medicago truncatula] (GB:ABE82642.1); contains InterPro domain Protein of unknown function DUF861, cupin_3; (InterPro:IPR008579); contains InterPro domain AraC protein, arabinose-binding/dimerisation; (InterPro:IPR003313)
253802_at	-1.34458	5.17051e-05	-0.18064	0.365242	0.243051	0.211957	1.40699	6.51562e-05	At4g28180	unknown protein	35.2	not assigned.unknown	253802_at	Transcript	(at4g28180): unknown protein | chr4:13982796-13983717 REVERSE	253802_at	828933	---	---	32038	At4g28180	NM_118958	253802_at	NA	similar to protein kinase family protein [Arabidopsis thaliana] (TAIR:AT5G38560.1); similar to CK25 [Nicotiana tabacum] (GB:ABE01833.1)
253890_s_at	1.02574	0.00074869	0.756194	0.0111606	0.147304	0.524274	-0.122247	0.561976	At4g27585 At5g54100	band 7 family protein	35.1	not assigned.no ontology	253890_s_at	Transcript	MULTIPLE HITS: (at4g27585,at5g54100). at4g27585: band 7 family protein | chr4:13766763-13769961 REVERSE at5g54100: band 7 family protein | chr5:21953787-21956564 REVERSE	253890_s_at	828868 /// 835497	---	---	20928	At5g54100	NM_118894 /// NM_124790	253890_s_at	NA	band 7 family protein; similar to band 7 family protein [Arabidopsis thaliana] (TAIR:AT5G54100.1); similar to stomatin-like protein [Zea mays] (GB:AAF68388.1); similar to Os08g0158500 [Oryza sativa (japonica cultivar-group)] (GB:NP_001061036.1); contains InterPro domain Stomatin; (InterPro:IPR001972); contains InterPro domain Band 7 protein; (InterPro:IPR001107); band 7 family protein; similar to…
254030_at	-1.21726	0.000219915	-0.941616	0.00321323	0.637816	0.0218946	0.91346	0.00088646	At4g25890	60S acidic ribosomal protein P3 (RPP3A)	29.2.1.2.2.83	protein.synthesis.ribosomal protein.eukaryotic.60S subunit.P3	254030_at	Transcript	(at4g25890): 60S acidic ribosomal protein P3 (RPP3A) | chr4:13159484-13160495 REVERSE	254030_at	828695	---	---	28428	At4g25890	NM_118722	254030_at	NA	60S acidic ribosomal protein P3 (RPP3A); Identical to 60S acidic ribosomal protein P3-1 (RPP3A) [Arabidopsis Thaliana] (GB:Q9SVZ6); similar to 60S acidic ribosomal protein P3 (RPP3B) [Arabidopsis thaliana] (TAIR:AT5G57290.1); similar to Os06g0701400 [Oryza sativa (japonica cultivar-group)] (GB:NP_001058484.1); similar to 60S acidic ribosomal protein P3 (P1/P2-like) (P3A) (GB:O24413); contains Int…
254054_at	1.02162	0.00048213	0.687092	0.0115883	0.0311016	0.892545	-0.303429	0.112374	At4g25320	DNA-binding protein-related	27.3.67	RNA.regulation of transcription.putative transcription regulator	254054_at	Transcript	(at4g25320): DNA-binding protein-related | chr4:12954077-12956543 FORWARD	254054_at	828635	---	---	2582	At4g25320	NM_118664	254054_at	NA	DNA-binding protein-related; similar to DNA-binding protein-related [Arabidopsis thaliana] (TAIR:AT5G51590.1); similar to HMG-I and HMG-Y, DNA-binding [Medicago truncatula] (GB:ABE87426.1); contains InterPro domain Protein of unknown function DUF296; (InterPro:IPR005175); contains InterPro domain HMG-I and HMG-Y, DNA-binding; (InterPro:IPR000637)
254074_at	-1.98069	1.79308e-06	-0.657509	0.00653888	0.179307	0.310919	1.50248	3.05957e-05	At4g25490	DREB1B__CBF1 (C-REPEAT/DRE BINDING FACTOR 1); DNA binding / transcription activator/ transcription factor	27.3.3	RNA.regulation of transcription.AP2/EREBP, APETALA2/Ethylene-responsive element binding protein family	254074_at	Transcript	(at4g25490): Symbols: CBF1, DREB1B, ATCBF1 | CBF1 (C-REPEAT/DRE BINDING FACTOR 1); DNA binding / transcription activator/ transcription factor | chr4:13021780-13022725 REVERSE	254074_at	828653	---	---	232	At4g25490	NM_118681	254074_at	CBF1	Transcriptional activator that binds to the DRE/CRT regulatory element and induces COR (cold-regulated) gene expression increasing plant freezing tolerance. It encodes a member of the DREB subfamily A-1 of ERF/AP2 transcription factor family (CBF1). The protein contains one AP2 domain. There are six members in this subfamily, including CBF1, CBF2, and CBF3. This gene is involved in response to lo…
254075_at	-1.93407	1.01423e-05	-0.584048	0.0254637	0.0809729	0.724843	1.431	9.53645e-05	At4g25470	DREB1C_FTQ4__CBF2 (C-REPEAT/DRE BINDING FACTOR 2); DNA binding / transcription activator/ transcription factor	27.3.3	RNA.regulation of transcription.AP2/EREBP, APETALA2/Ethylene-responsive element binding protein family	254075_at	Transcript	(at4g25470): Symbols: CBF2, DREB1C, FTQ4, ATCBF2 | CBF2 (C-REPEAT/DRE BINDING FACTOR 2); DNA binding / transcription activator/ transcription factor | chr4:13015277-13016220 REVERSE	254075_at	828651	---	---	233	At4g25470	NM_118679	254075_at	CBF2	Encodes a member of the DREB subfamily A-1 of ERF/AP2 transcription factor family (CBF2). The protein contains one AP2 domain. There are six members in this subfamily, including CBF1, CBF2, and CBF3. This gene is involved in response to low temperature, abscisic acid, and circadian rhythm. Overexpressing this gene leads to increased freeze tolerance and induces the expression level of 85 cold-ind…
254098_at	1.23341	4.99035e-05	2.13402	2.48398e-06	0.211634	0.2317	1.11224	0.000112236	At4g25100	FSD1 (FE SUPEROXIDE DISMUTASE 1); copper ion binding / superoxide dismutase	21.6	redox.dismutases and catalases	254098_at	Transcript	(at4g25100): Symbols: FSD1 | FSD1 (FE SUPEROXIDE DISMUTASE 1); copper ion binding / superoxide dismutase | chr4:12884300-12886695 REVERSE	254098_at	828613	---	---	22638	At4g25100	NM_001036633 /// NM_118642 /// NM_179109 /// NM_179110	254098_at	FSD1	Fe-superoxide dismutase
254193_at	-1.05173	0.000475297	-0.243468	0.273979	0.0571944	0.805597	0.865457	0.0010933	At4g23870	unknown protein	35.2	not assigned.unknown	254193_at	Transcript	(at4g23870): unknown protein | chr4:12414230-12415049 FORWARD	254193_at	828486	---	---	47440	At4g23870	NM_118518	254193_at	NA	similar to unknown protein [Arabidopsis thaliana] (TAIR:AT4G11020.1)
254198_at	1.02694	0.000396453	0.059824	0.797256	-0.300265	0.153213	-1.26738	0.000118106	At4g24090	unknown protein	35.2	not assigned.unknown	254198_at	Transcript	(at4g24090): unknown protein | chr4:12512736-12514592 FORWARD	254198_at	828509	---	---	32379	At4g24090	NM_118541	254198_at	NA	similar to unknown protein [Oryza sativa (japonica cultivar-group)] (GB:BAD33764.1); contains domain Metalloproteases ("zincins"), catalytic domain (SSF55486)
254215_at	-1.27992	0.000118837	-0.383911	0.0898488	-0.0534955	0.812371	0.842516	0.00104998	At4g23700	CHX17__ATCHX17 (CATION/H+ EXCHANGER 17); monovalent cation:proton antiporter/ sodium:hydrogen antiporter	34.12	transport.metal	254215_at	Transcript	(at4g23700): Symbols: ATCHX17, CHX17 | ATCHX17 (CATION/H+ EXCHANGER 17); monovalent cation:proton antiporter/ sodium:hydrogen antiporter | chr4:12342428-12346043 REVERSE	254215_at	828470	---	---	2564	At4g23700	NM_118501	254215_at	ATCHX17	member of Putative Na+/H+ antiporter family
254314_at	-1.67292	2.98987e-06	-1.06897	0.000207315	0.266749	0.11352	0.8707	0.000222985	At4g22470	protease inhibitor/seed storage/lipid transfer protein (LTP) family protein	26.21	misc.protease inhibitor/seed storage/lipid transfer protein (LTP) family protein	254314_at	Transcript	(at4g22470): protease inhibitor/seed storage/lipid transfer protein (LTP) family protein | chr4:11840134-11841450 REVERSE	254314_at	828342	---	---	2495	At4g22470	NM_118373	254314_at	NA	protease inhibitor/seed storage/lipid transfer protein (LTP) family protein; similar to unknown protein [Arabidopsis thaliana] (TAIR:AT4G22485.1); similar to pherophorin-dz1 protein [Volvox carteri f. nagariensis] (GB:CAD22154.1); contains InterPro domain Plant lipid transfer/seed storage/trypsin-alpha amylase inhibitor; (InterPro:IPR003612)
254323_at	-1.66475	9.29464e-05	-0.51224	0.0755387	0.346834	0.191798	1.49934	0.000167448	At4g22620	auxin-responsive family protein	17.2.3	hormone metabolism.auxin.induced-regulated-responsive-activated	254323_at	Transcript	(at4g22620): auxin-responsive family protein | chr4:11907631-11908113 FORWARD	254323_at	828358	---	---	54479	At4g22620	NM_118388	254323_at	NA	auxin-responsive family protein; similar to auxin-responsive family protein [Arabidopsis thaliana] (TAIR:AT4G12410.1); similar to Auxin responsive SAUR protein [Medicago truncatula] (GB:ABE93517.1); similar to Os04g0537100 [Oryza sativa (japonica cultivar-group)] (GB:NP_001053425.1); similar to Os02g0643800 [Oryza sativa (japonica cultivar-group)] (GB:NP_001047561.1); contains InterPro domain Aux…
254384_at	-1.06482	0.000239302	-1.13022	0.000476455	0.0549044	0.792427	-0.0105026	0.960325	At4g21870	26.5 kDa class P-related heat shock protein (HSP26.5-P)	20.2.1	stress.abiotic.heat	254384_at	Transcript	(at4g21870): 26.5 kDa class P-related heat shock protein (HSP26.5-P) | chr4:11603568-11604331 REVERSE	254384_at	828276	---	---	32592	At4g21870	NM_118308	254384_at	NA	26.5 kDa class P-related heat shock protein (HSP26.5-P); similar to HSP18.2 (HEAT SHOCK PROTEIN 18.2) [Arabidopsis thaliana] (TAIR:AT5G59720.1); similar to unknown protein [Oryza sativa (japonica cultivar-group)] (GB:BAC83716.1); contains InterPro domain HSP20-like chaperone; (InterPro:IPR008978); contains InterPro domain Heat shock protein Hsp20; (InterPro:IPR002068)
254389_s_at	1.03814	0.000543235	0.612883	0.0209776	0.152966	0.485084	-0.272289	0.165107	At4g21903 At4g21910	antiporter/ drug transporter	34.99	transport.misc	254389_s_at	Transcript	MULTIPLE HITS: (at4g21903,at4g21910). at4g21903: antiporter/ drug transporter | chr4:11621169-11623738 REVERSE at4g21910: MATE efflux family protein | chr4:11625362-11629337 REVERSE	254389_s_at	6241480 /// 828280	---	---	22674	At4g21910	NM_001125553 /// NM_118312 /// NM_202858 /// NM_202859	254389_s_at	NA	MATE efflux family protein; similar to MATE efflux family protein [Arabidopsis thaliana] (TAIR:AT4G21910.2); similar to Os03g0571900 [Oryza sativa (japonica cultivar-group)] (GB:NP_001050522.1); similar to MATE efflux family protein, expressed [Oryza sativa (japonica cultivar-group)] (GB:ABF97209.1); contains InterPro domain Multi antimicrobial extrusion protein MatE; (InterPro:IPR002528); contai…
254447_at	-1.18629	0.000197971	-0.959636	0.0022415	-0.476276	0.0477695	-0.249621	0.186753	At4g20860	FAD-binding domain-containing protein	26.8	misc.nitrilases, *nitrile lyases, berberine bridge enzymes, reticuline oxidases, troponine reductases	254447_at	Transcript	(at4g20860): FAD-binding domain-containing protein | chr4:11172622-11174467 FORWARD	254447_at	827834	---	---	3571	At4g20860	NM_118204	254447_at	NA	FAD-binding domain-containing protein; similar to FAD-binding domain-containing protein [Arabidopsis thaliana] (TAIR:AT5G44360.1); similar to FAD-linked oxidoreductase 1 [Glycine max] (GB:ABC41950.1); contains InterPro domain FAD linked oxidase, N-terminal; (InterPro:IPR006094); contains InterPro domain Berberine/berberine-like; (InterPro:IPR012951); contains InterPro domain Oxygen oxidoreductase…
254505_at	1.35529	7.74966e-05	0.156276	0.474591	0.134416	0.520584	-1.06459	0.000282234	At4g19985	GCN5-related N-acetyltransferase (GNAT) family protein	26.24	misc.GCN5-related N-acetyltransferase	254505_at	Transcript	(at4g19985): GCN5-related N-acetyltransferase (GNAT) family protein | chr4:10830237-10832094 REVERSE	254505_at	827743	---	---	26452	At4g19985	NM_118117	254505_at	NA	GCN5-related N-acetyltransferase (GNAT) family protein; similar to ATNSI (NUCLEAR SHUTTLE INTERACTING) [Arabidopsis thaliana] (TAIR:AT1G32070.3); similar to hypothetical protein 174 [Porphyra yezoensis] (GB:YP_536873.1); contains InterPro domain GCN5-related N-acetyltransferase; (InterPro:IPR000182)
254685_at	-1.03063	0.000474713	-0.408654	0.0782934	0.34717	0.116655	0.969143	0.000524803	At4g13790	auxin-responsive protein, putative	17.2.3	hormone metabolism.auxin.induced-regulated-responsive-activated	254685_at	Transcript	(at4g13790): auxin-responsive protein, putative | chr4:7999714-8000222 REVERSE	254685_at	827013	---	---	64183	At4g13790	NM_117453	254685_at	NA	auxin-responsive protein, putative; similar to SAUR_AC1 (SMALL AUXIN UP RNA 1 FROM ARABIDOPSIS THALIANA ECOTYPE COLUMBIA) [Arabidopsis thaliana] (TAIR:AT4G38850.1); similar to SAUR [Raphanus sativus] (GB:BAA25434.1); contains InterPro domain Auxin responsive SAUR protein; (InterPro:IPR003676)
254721_at	-1.12611	0.00010201	-0.504962	0.0206766	0.297346	0.114254	0.918497	0.000285552	At4g13520	SMAP1 (SMALL ACIDIC PROTEIN 1)	35.2	not assigned.unknown	254721_at	Transcript	(at4g13520): Symbols: SMAP1 | SMAP1 (SMALL ACIDIC PROTEIN 1) | chr4:7864394-7864924 FORWARD	254721_at	826984	---	---	28723	At4g13520	NM_117426	254721_at	AT4G13520.1	Encodes a small acid protein (SMAP1) that mediates responses Arabidopsis root to the synthetic auxin 2,4-Dichlorophenoxyacetic acid.
254805_at	-2.21271	3.45059e-07	-0.438169	0.0204986	0.158747	0.304964	1.93329	3.39265e-06	At4g12480	pEARLI 1; lipid binding	26.21	misc.protease inhibitor/seed storage/lipid transfer protein (LTP) family protein	254805_at	Transcript	(at4g12480): Symbols: pEARLI 1 | pEARLI 1; lipid binding | chr4:7406105-7406937 REVERSE	254805_at	826860	---	---	3226	At4g12480	NM_117318	254805_at	pEARLI	a putative lipid transfer protein, vernalization-responsive and cold-induced
254818_at	-1.54729	4.00128e-06	-1.1206	0.00013231	0.545615	0.0126283	0.972305	0.000112236	At4g12470	protease inhibitor/seed storage/lipid transfer protein (LTP) family protein	26.21	misc.protease inhibitor/seed storage/lipid transfer protein (LTP) family protein	254818_at	Transcript	(at4g12470): protease inhibitor/seed storage/lipid transfer protein (LTP) family protein | chr4:7401109-7401907 REVERSE	254818_at	826859	---	---	3227	At4g12470	NM_117317	254818_at	NA	protease inhibitor/seed storage/lipid transfer protein (LTP) family protein; similar to pEARLI 1, lipid binding [Arabidopsis thaliana] (TAIR:AT4G12480.1); similar to HyPRP [Fragaria x ananassa] (GB:AAD01800.1); contains InterPro domain Plant lipid transfer/seed storage/trypsin-alpha amylase inhibitor; (InterPro:IPR003612)
254819_at	-3.42313	5.22597e-08	-1.61092	1.16796e-05	-0.195541	0.23501	1.61666	1.37484e-05	At4g12500	protease inhibitor/seed storage/lipid transfer protein (LTP) family protein	26.21	misc.protease inhibitor/seed storage/lipid transfer protein (LTP) family protein	254819_at	Transcript	(at4g12500): protease inhibitor/seed storage/lipid transfer protein (LTP) family protein | chr4:7414150-7414927 REVERSE	254819_at	826862	---	---	33470	At4g12500	NM_117320	254819_at	NA	protease inhibitor/seed storage/lipid transfer protein (LTP) family protein; similar to protease inhibitor/seed storage/lipid transfer protein (LTP) family protein [Arabidopsis thaliana] (TAIR:AT4G12490.1); similar to HyPRP [Fragaria x ananassa] (GB:AAD01800.1); contains InterPro domain Plant lipid transfer/seed storage/trypsin-alpha amylase inhibitor; (InterPro:IPR003612)
254832_at	-2.26371	1.37096e-06	-0.437761	0.0483363	-0.0564141	0.788603	1.76954	1.91579e-05	At4g12490	protease inhibitor/seed storage/lipid transfer protein (LTP) family protein	26.21	misc.protease inhibitor/seed storage/lipid transfer protein (LTP) family protein	254832_at	Transcript	(at4g12490): protease inhibitor/seed storage/lipid transfer protein (LTP) family protein | chr4:7409621-7410406 REVERSE	254832_at	826861	---	---	48850	At4g12490	NM_117319	254832_at	NA	protease inhibitor/seed storage/lipid transfer protein (LTP) family protein; similar to protease inhibitor/seed storage/lipid transfer protein (LTP) family protein [Arabidopsis thaliana] (TAIR:AT4G12500.1); similar to HyPRP [Fragaria x ananassa] (GB:AAD01800.1); contains InterPro domain Plant lipid transfer/seed storage/trypsin-alpha amylase inhibitor; (InterPro:IPR003612)
254914_at	-1.54966	5.16264e-06	-1.07725	0.00019532	-0.261889	0.117726	0.210526	0.144412	At4g11290	peroxidase, putative	26.12	misc.peroxidases	254914_at	Transcript	(at4g11290): peroxidase, putative | chr4:6869953-6871661 FORWARD	254914_at	826731	---	---	22642	At4g11290	NM_117200	254914_at	NA	peroxidase, putative; Identical to Peroxidase 39 precursor (EC 1.11.1.7) (Atperox P39) (ATP19a) (PER39) [Arabidopsis Thaliana] (GB:Q9SUT2;GB:Q96508); similar to RCI3 (RARE COLD INDUCIBLE GENE 3), peroxidase [Arabidopsis thaliana] (TAIR:AT1G05260.1); similar to CBRCI35 [Capsella bursa-pastoris] (GB:AAT72298.1); contains InterPro domain Haem peroxidase; (InterPro:IPR010255); contains InterPro domai…
254915_s_at	1.10738	5.56343e-05	0.236091	0.161993	0.344128	0.0571074	-0.527164	0.00334732	At4g11310 At4g11320	cysteine proteinase, putative	29.5.3	protein.degradation.cysteine protease	254915_s_at	Transcript	MULTIPLE HITS: (at4g11320,at4g11310). at4g11320: cysteine proteinase, putative | chr4:6887254-6889059 FORWARD at4g11310: cysteine proteinase, putative | chr4:6883551-6885517 FORWARD	254915_s_at	826733 /// 826734	---	---	43189	At4g11310	NM_117202 /// NM_117203	254915_s_at	RD21	cysteine proteinase precursor-like protein/ dehydration stress-responsive gene (RD21); cysteine proteinase, putative; Identical to Probable cysteine proteinase At4g11320 precursor (EC 3.4.22.-) [Arabidopsis Thaliana] (GB:Q9SUS9); similar to RD21 (RESPONSIVE TO DEHYDRATION 21), cysteine-type peptidase [Arabidopsis thaliana] (TAIR:AT4G11310.1); similar to senescence-associated cysteine protease [Br…
254928_at	1.23071	0.000111084	0.130259	0.53577	-0.288229	0.157636	-1.38868	7.57364e-05	At4g11410	short-chain dehydrogenase/reductase (SDR) family protein	26.22	misc.short chain dehydrogenase/reductase (SDR)	254928_at	Transcript	(at4g11410): short-chain dehydrogenase/reductase (SDR) family protein | chr4:6944918-6947333 REVERSE	254928_at	826745	---	---	33571	At4g11410	NM_117212	254928_at	NA	short-chain dehydrogenase/reductase (SDR) family protein; similar to short-chain dehydrogenase/reductase (SDR) family protein [Arabidopsis thaliana] (TAIR:AT4G23430.2); similar to 3-ketoacyl-CoA reductase 3 [Gossypium hirsutum] (GB:AAY23356.1); contains InterPro domain Short-chain dehydrogenase/reductase SDR; (InterPro:IPR002198); contains InterPro domain Glucose/ribitol dehydrogenase; (InterPro:…
254975_at	1.1704	0.000136083	0.837808	0.00317165	-0.276801	0.164936	-0.609395	0.00421089	At4g10500	oxidoreductase, 2OG-Fe(II) oxygenase family protein	35.1	not assigned.no ontology	254975_at	Transcript	(at4g10500): oxidoreductase, 2OG-Fe(II) oxygenase family protein | chr4:6491017-6492476 FORWARD	254975_at	826642	---	---	33626	At4g10500	NM_117118	254975_at	NA	oxidoreductase, 2OG-Fe(II) oxygenase family protein; similar to oxidoreductase, 2OG-Fe(II) oxygenase family protein [Arabidopsis thaliana] (TAIR:AT4G10490.1); similar to Os04g0581100 [Oryza sativa (japonica cultivar-group)] (GB:NP_001053652.1); similar to H0303A11-B0406H05.3 [Oryza sativa (indica cultivar-group)] (GB:CAH67943.1); contains InterPro domain Isopenicillin N synthase; (InterPro:IPR002…
255028_at	-1.43859	1.20091e-05	-0.0277783	0.888743	-0.533927	0.016279	0.876883	0.000256313	At4g09890	unknown protein	35.2	not assigned.unknown	255028_at	Transcript	(at4g09890): unknown protein | chr4:6218396-6218927 FORWARD	255028_at	826579	---	---	48838	At4g09890	NM_117057	255028_at	NA	similar to unknown protein [Arabidopsis thaliana] (TAIR:AT5G11970.1); similar to conserved hypothetical protein [Medicago truncatula] (GB:ABE81195.1)
255381_at	-1.25114	2.80498e-05	-1.11321	0.000181955	-0.0786342	0.638838	0.0592931	0.70196	At4g03510	RMA1; protein binding / ubiquitin-protein ligase/ zinc ion binding	29.5.11.4.2	protein.degradation.ubiquitin.E3.RING	255381_at	Transcript	(at4g03510): Symbols: RMA1 | RMA1; protein binding / ubiquitin-protein ligase/ zinc ion binding | chr4:1557120-1559428 REVERSE	255381_at	825654	---	---	239	At4g03510	NM_116589 /// NM_202777	255381_at	AT4G03510.1; RMA1	RMA1 encodes a novel 28 kDa protein with a RING finger motif and a C-terminal membrane-anchoring domain that is involved in the secretory pathway.; RMA1 encodes a novel 28 kDa protein with a RING finger motif and a C-terminal membrane-anchoring domain that is involved in the secretory pathway.
255437_at	1.14099	4.25197e-05	0.511694	0.0118632	-0.284334	0.0914974	-0.913632	0.000158826	At4g03060		16.5.1.1.1.11	secondary metabolism.sulfur-containing.glucosinolates.synthesis.aliphatic.glucosinolate 2-oxoglutarate-dependent dioxygenase (AOP)	255437_at	Transcript	(at4g03060): Symbols: AOP2 | AOP2 (ALKENYL HYDROXALKYL PRODUCING 2); oxidoreductase, acting on paired donors, with incorporation or reduction of molecular oxygen, 2-oxoglutarate as one donor, and incorporation of one atom each of oxygen into both donors | chr4:1351980-1353854 REVERSE	255437_at	828102	---	---	26277	At4g03060	NM_116540	255437_at	AOP2	encodes a 2-oxoglutarate-dependent dioxygenase that catalyzes the conversion of methylsulfinylalkyl glucosinolates to alkenyl glucosinolates. involved in glucosinolate biosynthesis and secondary metabolism.
255511_at	-1.5331	8.15663e-06	-0.366335	0.0542104	-0.259913	0.138821	0.906854	0.000233002	At4g02075	PIT1 (pitchoun 1); protein binding / zinc ion binding	29.5.11.4.2	protein.degradation.ubiquitin.E3.RING	255511_at	Transcript	(at4g02075): Symbols: PIT1 | PIT1 (pitchoun 1); protein binding / zinc ion binding | chr4:913419-916476 REVERSE	255511_at	828146	---	---	11152	At4g02075	NM_116439	255511_at	PIT1; PIT1	PIT1 (PITCHOUN 1); protein binding / zinc ion binding; similar to protein binding / zinc ion binding [Arabidopsis thaliana] (TAIR:AT2G01275.2); similar to Zinc finger, RING-type; RINGv [Medicago truncatula] (GB:ABE78108.1); contains InterPro domain RINGv; (InterPro:IPR011016); contains InterPro domain Zinc finger, RING-type; (InterPro:IPR001841)
255568_at	-1.14275	0.000154617	-0.852101	0.00288823	0.220535	0.257672	0.511181	0.0105678	At4g01250	AtWRKY22__WRKY22; transcription factor	27.3.32	RNA.regulation of transcription.WRKY domain transcription factor family	255568_at	Transcript	(at4g01250): Symbols: WRKY22, AtWRKY22 | WRKY22; transcription factor | chr4:522604-524216 REVERSE	255568_at	827896	---	---	3803	At4g01250	NM_116355	255568_at	AT4G01250.1; WRKY22	member of WRKY Transcription Factor; Group II-e; member of WRKY Transcription Factor; Group II-e
255735_at	1.1148	0.000140602	0.279594	0.153486	0.10497	0.578557	-0.730236	0.00124919	At1g25520	unknown protein	35.2	not assigned.unknown	255735_at	Transcript	(at1g25520): unknown protein | chr1:8962125-8964564 FORWARD	255735_at	839138	---	---	17316	At1g25520	NM_102363	255735_at	NA	similar to unknown protein [Arabidopsis thaliana] (TAIR:AT1G68650.1); similar to Os08g0433100 [Oryza sativa (japonica cultivar-group)] (GB:NP_001061871.1); similar to PREDICTED: similar to conserved hypothetical protein [Strongylocentrotus purpuratus] (GB:XP_798718.2); contains InterPro domain Protein of unknown function UPF0016; (InterPro:IPR001727)
255802_s_at	-1.05103	0.000471608	-0.300352	0.180507	-0.273515	0.208264	0.477166	0.0232607	At4g10150 At4g10160	zinc finger (C3HC4-type RING finger) family protein	29.5.11.4.2	protein.degradation.ubiquitin.E3.RING	255802_s_at	Transcript	MULTIPLE HITS: (at4g10150,at4g10160). at4g10150: zinc finger (C3HC4-type RING finger) family protein | chr4:6328136-6329589 FORWARD at4g10160: zinc finger (C3HC4-type RING finger) family protein | chr4:6336023-6337332 FORWARD	255802_s_at	826606 /// 826607	---	---	33649	At4g10150	NM_117083 /// NM_117084	255802_s_at	NA	zinc finger (C3HC4-type RING finger) family protein; Identical to RING-H2 finger protein ATL4E (ATL4E) [Arabidopsis Thaliana] (GB:Q9SN28); similar to zinc finger (C3HC4-type RING finger) family protein [Arabidopsis thaliana] (TAIR:AT4G10160.1); similar to Zinc finger, RING-type; RINGv [Medicago truncatula] (GB:ABD32383.1); similar to Os02g0557300 [Oryza sativa (japonica cultivar-group)] (GB:NP_00…
255818_at	1.11731	0.000372909	0.780936	0.00787819	-0.0917806	0.687463	-0.428156	0.0402329	At2g33570	unknown protein	35.2	not assigned.unknown	255818_at	Transcript	(at2g33570): unknown protein | chr2:14217223-14219252 FORWARD	255818_at	817922	---	---	12133	At2g33570	NM_128917	255818_at	NA	similar to unknown protein [Arabidopsis thaliana] (TAIR:AT5G44670.1); similar to Os06g0328800 [Oryza sativa (japonica cultivar-group)] (GB:NP_001057533.1); similar to Os02g0712500 [Oryza sativa (japonica cultivar-group)] (GB:NP_001047907.1); similar to unknown protein [Oryza sativa (japonica cultivar-group)] (GB:BAD72474.1); contains InterPro domain Protein of unknown function DUF23; (InterPro:IP…
255904_at	-1.18741	0.00015326	-0.813111	0.00429552	-0.611342	0.0190913	-0.237039	0.190609	At1g17860	trypsin and protease inhibitor family protein / Kunitz family protein	20.1.7.6.1	stress.biotic.PR-proteins.proteinase inhibitors.trypsin inhibitor	255904_at	Transcript	(at1g17860): trypsin and protease inhibitor family protein / Kunitz family protein | chr1:6149301-6150038 FORWARD	255904_at	838365	---	---	20966	At1g17860	NM_101649	255904_at	NA	trypsin and protease inhibitor family protein / Kunitz family protein; similar to trypsin and protease inhibitor family protein / Kunitz family protein [Arabidopsis thaliana] (TAIR:AT1G73260.1); similar to Lemir [Lycopersicon esculentum] (GB:AAC63057.1); contains InterPro domain Proteinase inhibitor I3, Kunitz legume; (InterPro:IPR002160); contains InterPro domain Kunitz inhibitor ST1-like; (Inte…
255940_at	3.0252	6.61939e-08	2.51951	7.79471e-07	-0.0238483	0.892862	-0.529536	0.00331795	At1g20380	prolyl oligopeptidase, putative / prolyl endopeptidase, putative / post-proline cleaving enzyme, putative	29.5	protein.degradation	255940_at	Transcript	(at1g20380): prolyl oligopeptidase, putative / prolyl endopeptidase, putative / post-proline cleaving enzyme, putative | chr1:7061665-7065178 FORWARD	255940_at	838626	---	---	43717	At1g20380	NM_101889	255940_at	NA	prolyl oligopeptidase, putative / prolyl endopeptidase, putative / post-proline cleaving enzyme, putative; similar to prolyl oligopeptidase [Arabidopsis thaliana] (TAIR:AT1G76140.1); similar to prolyl endopeptidase [Homo sapiens] (GB:NP_002717.3); similar to prolyl endopeptidase [Homo sapiens] (GB:BAA86936.1); similar to PREDICTED: prolyl endopeptidase [Pan troglodytes] (GB:XP_518657.2); contains…
256030_at	-1.2368	0.000143692	-0.624065	0.0159356	0.372616	0.0928867	0.98535	0.000431359	At1g34110	leucine-rich repeat transmembrane protein kinase, putative	30.2.11	signalling.receptor kinases.leucine rich repeat XI	256030_at	Transcript	(at1g34110): leucine-rich repeat transmembrane protein kinase, putative | chr1:12417176-12421189 REVERSE	256030_at	840310	---	---	16189	At1g34110	NM_103134	256030_at	NA	leucine-rich repeat transmembrane protein kinase, putative; similar to leucine-rich repeat transmembrane protein kinase, putative [Arabidopsis thaliana] (TAIR:AT3G24240.1); similar to leucine-rich repeat transmembrane protein kinase, putative [Arabidopsis thaliana] (TAIR:AT5G48940.1); similar to ATP binding / protein serine/threonine kinase [Arabidopsis thaliana] (TAIR:AT5G56040.2); similar to pu…
256096_at	1.08887	0.000751276	-0.0277083	0.926111	-0.0615828	0.815314	-1.17816	0.000390964	At1g13650	FUNCTIONS IN: molecular_function unknown; INVOLVED IN: biological_process unknown; LOCATED IN: cellular_component unknown; EXPRESSED IN: 15 plant structures; EXPRESSED DURING: 6 growth stages; BEST Arabidopsis thaliana protein match is: 18S pre-ribosomal assembly protein gar2-related (TAIR:AT2G03810.4); Has 3725 Blast hits to 1574 proteins in 203 species: Archae - 2; Bacteria - 168; Metazoa - 816…	35.2	not assigned.unknown	256096_at	Transcript	(at1g13650): FUNCTIONS IN: molecular_function unknown; INVOLVED IN: biological_process unknown; LOCATED IN: cellular_component unknown; EXPRESSED IN: 15 plant structures; EXPRESSED DURING: 6 growth stages; BEST Arabidopsis thaliana protein match is: 18S pre-ribosomal assembly protein gar2-related (TAIR:AT2G03810.4); Has 3725 Blast hits to 1574 proteins in 203 species: Archae - 2; Bacteria - 168; …	256096_at	837926	---	---	23396	At1g13650	NM_101235 /// NM_179324	256096_at	NA	similar to 18S pre-ribosomal assembly protein gar2-related [Arabidopsis thaliana] (TAIR:AT2G03810.3); similar to hypothetical protein [Trypanosoma cruzi strain CL Brener] (GB:XP_813437.1)
256243_at	1.16635	5.29112e-05	0.0813157	0.658458	0.345127	0.0643458	-0.739907	0.000666509	At3g12500	B-CHI_CHI-B_PR-3_PR3__ATHCHIB (ARABIDOPSIS THALIANA BASIC CHITINASE); chitinase	20.1	stress.biotic	256243_at	Transcript	(at3g12500): Symbols: ATHCHIB, PR3, PR-3, CHI-B, B-CHI | ATHCHIB (ARABIDOPSIS THALIANA BASIC CHITINASE); chitinase | chr3:3962382-3963964 REVERSE	256243_at	820429	---	---	296	At3g12500	NM_112085	256243_at	ATHCHIB	encodes a basic chitinase involved in ethylene/jasmonic acid mediated signalling pathway during systemic acquired resistance based on expression analyses.
256245_at	1.29906	4.40099e-05	1.21581	0.00019532	0.0593207	0.75722	-0.0239306	0.898652	At3g12580	HSP70 (heat shock protein 70); ATP binding	20.2.1	stress.abiotic.heat	256245_at	Transcript	(at3g12580): Symbols: HSP70 | HSP70 (heat shock protein 70); ATP binding | chr3:3991261-3993792 REVERSE	256245_at	820438	---	---	47608	At3g12580	NM_112093	256245_at	AT3G12580.1	HSP70 (heat shock protein 70); ATP binding; similar to heat shock cognate 70 kDa protein 3 (HSC70-3) (HSP70-3) [Arabidopsis thaliana] (TAIR:AT3G09440.1); similar to heat shock cognate 70 kDa protein 2 (HSC70-2) (HSP70-2) [Arabidopsis thaliana] (TAIR:AT5G02490.1); similar to HSC70-1 (heat shock cognate 70 kDa protein 1), ATP binding [Arabidopsis thaliana] (TAIR:AT5G02500.1); similar to heat shock …
256279_at	1.40989	2.95196e-05	0.23818	0.213429	0.037188	0.854213	-1.13453	0.000123454	At3g12620	protein phosphatase 2C family protein / PP2C family protein	29.4	protein.postranslational modification	256279_at	Transcript	(at3g12620): protein phosphatase 2C family protein / PP2C family protein | chr3:4009275-4011399 REVERSE	256279_at	820442	---	---	27990	At3g12620	NM_001035605 /// NM_112097	256279_at	NA	protein phosphatase 2C family protein / PP2C family protein; similar to serine/threonine protein phosphatase 2C (PP2C6) [Arabidopsis thaliana] (TAIR:AT3G55050.2); similar to Os06g0717800 [Oryza sativa (japonica cultivar-group)] (GB:NP_001058597.1); similar to protein phosphatase 2C (PP2C) [Fagus sylvatica] (GB:CAB90634.1); contains InterPro domain Protein phosphatase 2C-like; (InterPro:IPR001932)…
256337_at	-1.49464	5.56463e-06	-0.671797	0.00322123	0.00453522	0.980711	0.827375	0.00025336	At1g72060	serine-type endopeptidase inhibitor	35.2	not assigned.unknown	256337_at	Transcript	(at1g72060): serine-type endopeptidase inhibitor | chr1:27118447-27119011 FORWARD	256337_at	843537	---	---	48362	At1g72060	NM_105864	256337_at	NA	serine-type endopeptidase inhibitor; similar to Os03g0734300 [Oryza sativa (japonica cultivar-group)] (GB:NP_001051179.1); contains InterPro domain Proteinase inhibitor I20, Pin2; (InterPro:IPR003465); DNAJ heat shock N-terminal domain-containing protein; similar to J8, heat shock protein binding / unfolded protein binding [Arabidopsis thaliana] (TAIR:AT1G80920.1); similar to JA-domain [Ipomoea b…
256438_s_at	-1.39218	0.000253145	-0.570409	0.0500365	0.633692	0.03681	1.45546	0.000175815	At2g40205 At3g08520 At3g11120 At3g56020	60S ribosomal protein L41 (RPL41C)	29.2.1.2.2.41	protein.synthesis.ribosomal protein.eukaryotic.60S subunit.L41	256438_s_at	Transcript	MULTIPLE HITS: (at2g40205,at3g11120,at3g56020,at3g08520). at2g40205: 60S ribosomal protein L41 (RPL41C) | chr2:16792317-16792531 REVERSE at3g11120: 60S ribosomal protein L41 (RPL41E) | chr3:3481052-3481448 FORWARD at3g56020: 60S ribosomal protein L41 (RPL41G) | chr3:20790570-20791085 REVERSE at3g08520: 60S ribosomal protein L41 (RPL41D) | chr3:2586032-2586206 FORWARD	256438_s_at	818612 /// 820000 /// 820283 /// 824768	---	---	48774	At3g11120	NM_111687 /// NM_111949 /// NM_115460 /// NM_179997	256438_s_at	NA	60S ribosomal protein L41 (RPL41C); Identical to 60S ribosomal protein L41 (RPL41G) [Arabidopsis Thaliana] (GB:P62120;GB:P35015); similar to 60S ribosomal protein L41 (RPL41G) [Arabidopsis thaliana] (TAIR:AT3G56020.1); similar to 60S ribosomal protein L41 (RPL41D) [Arabidopsis thaliana] (TAIR:AT3G08520.1); similar to 60S ribosomal protein L41 (RPL41E) [Arabidopsis thaliana] (TAIR:AT3G11120.1); 60…
256441_at	1.11867	0.000140602	0.338784	0.0934571	-0.48989	0.0305182	-1.26977	8.71956e-05	At3g10940	protein phosphatase-related	35.2	not assigned.unknown	256441_at	Transcript	(at3g10940): protein phosphatase-related | chr3:3422078-3423445 REVERSE	256441_at	820265	---	---	39834	At3g10940	NM_111931	256441_at	NA	protein phosphatase-related; similar to SEX4 (STARCH-EXCESS 4), protein tyrosine/serine/threonine phosphatase [Arabidopsis thaliana] (TAIR:AT3G52180.2); similar to Os12g0112500 [Oryza sativa (japonica cultivar-group)] (GB:NP_001065974.1); similar to dual-specificity protein-like phosphatase 3 [Zea mays] (GB:ABA02564.1); similar to Os11g0113100 [Oryza sativa (japonica cultivar-group)] (GB:NP_00106…
256503_at	-1.71749	1.45352e-05	-1.20708	0.000436287	-0.0331001	0.882166	0.477301	0.0184587	At1g75250	ATRL6 (ARABIDOPSIS RAD-LIKE 6); transcription factor	27.3.26	RNA.regulation of transcription.MYB-related transcription factor family	256503_at	Transcript	(at1g75250): Symbols: ATRL6 | ATRL6 (ARABIDOPSIS RAD-LIKE 6); transcription factor | chr1:28245073-28245453 REVERSE	256503_at	843862	---	---	64902	At1g75250	NM_001084356 /// NM_106181	256503_at	NA	myb family transcription factor; similar to myb family transcription factor [Arabidopsis thaliana] (TAIR:AT1G19510.1); similar to MYB transcription factor MYB142 [Glycine max] (GB:ABH02867.1); contains InterPro domain Homeodomain-like; (InterPro:IPR009057); contains InterPro domain Myb, DNA-binding; (InterPro:IPR001005); myb family transcription factor; similar to myb family transcription factor …
256522_at	-1.08842	0.000786502	-0.274832	0.277285	-0.199684	0.413751	0.613908	0.0133638	At1g66160	U-box domain-containing protein	27.3.64	RNA.regulation of transcription.PHOR1	256522_at	Transcript	(at1g66160): Symbols: ATCMPG1, CMPG1 | U-box domain-containing protein | chr1:24637196-24638608 FORWARD	256522_at	842931	---	---	23473	At1g66160	NM_105287 /// NM_179516	256522_at	NA	U-box domain-containing protein; similar to U-box domain-containing protein [Arabidopsis thaliana] (TAIR:AT5G37490.1); similar to syringolide-induced protein 13-1-1 [Glycine max] (GB:BAB86896.1); contains InterPro domain Armadillo-like helical; (InterPro:IPR011989); contains InterPro domain U box; (InterPro:IPR003613); U-box domain-containing protein; similar to U-box domain-containing protein [A…
256527_at	-1.8699	1.37096e-06	-1.73325	6.02333e-06	0.0687798	0.682602	0.20543	0.158776	At1g66100	thionin, putative	20.1	stress.biotic	256527_at	Transcript	(at1g66100): thionin, putative | chr1:24605671-24606537 REVERSE	256527_at	842924	---	---	17573	At1g66100	NM_105281	256527_at	NA	thionin, putative; Identical to Probable thionin-2.4 precursor [Contains: Probable thionin-2.4; Acidic protein] [Arabidopsis Thaliana] (GB:Q9C8D6); similar to THI2.2 (THIONIN 2.2), toxin receptor binding [Arabidopsis thaliana] (TAIR:AT5G36910.1); similar to thionin (GB:AAC41679.1); contains InterPro domain Thionin; (InterPro:IPR001010)
256577_at	1.19339	4.40099e-05	0.950306	0.000525555	-0.101633	0.544194	-0.344717	0.0307013	At3g28220	meprin and TRAF homology domain-containing protein / MATH domain-containing protein	35.1	not assigned.no ontology	256577_at	Transcript	(at3g28220): meprin and TRAF homology domain-containing protein / MATH domain-containing protein | chr3:10524404-10526728 FORWARD	256577_at	822448	---	---	5801	At3g28220	NM_113741	256577_at	NA	meprin and TRAF homology domain-containing protein / MATH domain-containing protein; similar to ZW9 [Arabidopsis thaliana] (TAIR:AT1G58270.1); similar to hypothetical protein DDBDRAFT_0218221 [Dictyostelium discoideum AX4] (GB:XP_641246.1); contains InterPro domain TRAF-like; (InterPro:IPR008974); contains InterPro domain MATH; (InterPro:IPR002083); contains InterPro domain TRAF-type; (InterPro:I…
256602_at	-2.21851	4.91304e-06	-1.15261	0.00115844	0.0297299	0.905711	1.09564	0.000399924	At3g28310	FUNCTIONS IN: molecular_function unknown; INVOLVED IN: biological_process unknown; LOCATED IN: cellular_component unknown; EXPRESSED IN: leaf; EXPRESSED DURING: LP.10 ten leaves visible; CONTAINS InterPro DOMAIN/s: Protein of unknown function DUF677 (InterPro:IPR007749); BEST Arabidopsis thaliana protein match is: AT14A (TAIR:AT3G28300.1); Has 41 Blast hits to 41 proteins in 2 species: Archae - 0…	35.1	not assigned.no ontology	256602_at	Transcript	(at3g28310): FUNCTIONS IN: molecular_function unknown; INVOLVED IN: biological_process unknown; LOCATED IN: cellular_component unknown; EXPRESSED IN: leaf; EXPRESSED DURING: LP.10 ten leaves visible; CONTAINS InterPro DOMAIN/s: Protein of unknown function DUF677 (InterPro:IPR007749); BEST Arabidopsis thaliana protein match is: AT14A (TAIR:AT3G28300.1); Has 41 Blast hits to 41 proteins in 2 specie…	256602_at	822458	---	---	42823	At3g28310	NM_113750	256602_at	NA	similar to AT14A [Arabidopsis thaliana] (TAIR:AT3G28290.1); similar to AT14A [Arabidopsis thaliana] (TAIR:AT3G28300.1); contains InterPro domain Protein of unknown function DUF677; (InterPro:IPR007749)
256627_at	1.00242	0.000560185	0.33776	0.131286	0.367582	0.101563	-0.297082	0.122033	At3g19970	unknown protein	35.2	not assigned.unknown	256627_at	Transcript	(at3g19970): unknown protein | chr3:6958648-6961652 FORWARD	256627_at	821535	---	---	5939	At3g19970	NM_112887	256627_at	NA	similar to unknown protein [Arabidopsis thaliana] (TAIR:AT2G18245.1); similar to Os06g0730300 [Oryza sativa (japonica cultivar-group)] (GB:NP_001058655.1); similar to integral membrane protein-like [Oryza sativa (japonica cultivar-group)] (GB:BAD62122.1); contains InterPro domain Protein of unknown function DUF829, eukaryotic; (InterPro:IPR008547)
256676_at	1.07388	7.52513e-05	0.774931	0.00175624	-0.77341	0.00767177	-1.07236	9.41066e-05	At3g52180	ATPTPKIS1_DSP4__SEX4 (STARCH-EXCESS 4); polysaccharide binding / protein tyrosine/serine/threonine phosphatase	2.2.2	major CHO metabolism.degradation.starch	256676_at	Transcript	(at3g52180): Symbols: ATPTPKIS1, DSP4, SEX4 | SEX4 (STARCH-EXCESS 4); polysaccharide binding / protein tyrosine/serine/threonine phosphatase | chr3:19349652-19353596 REVERSE	256676_at	824383	---	---	24067	At3g52180	NM_001035765 /// NM_115078	256676_at	AT3G52180.1; SEX4; AT3G52180.1; SEX4	Encodes a plant-specific protein phosphatase that contains a protein tyrosine phosphatase (PTP) catalytic domain and a kinase interaction sequence (KIS) domain. This protein interacts with the plant SnRK AKIN11. Binds starch. Localized in the chloroplast.; Encodes a plant-specific protein phosphatase that contains a protein tyrosine phosphatase (PTP) catalytic domain and a kinase interaction sequ…
256741_at	1.34946	0.00116699	0.352173	0.293735	-0.165006	0.619316	-1.16229	0.00202356	At3g29375	XH domain-containing protein	35.1	not assigned.no ontology	256741_at	Transcript	(at3g29375): XH domain-containing protein | chr3:11280151-11281959 FORWARD	256741_at	822597	---	---	36928	At3g29375	NM_113863	256741_at	NA	XH domain-containing protein; similar to XH/XS domain-containing protein / XS zinc finger domain-containing protein [Arabidopsis thaliana] (TAIR:AT1G80790.1); similar to Protein of unknown function XH; Protein of unknown function XS; Protein of unknown function, XS and zinc finger; Prefoldin [Medicago truncatula] (GB:ABE87525.1); contains InterPro domain Region of unknown function XH; (InterPro:I…
256743_at	-1.19577	0.00011233	-0.418559	0.0543935	0.211366	0.272981	0.988575	0.000287101	At3g29370	unknown protein	35.2	not assigned.unknown	256743_at	Transcript	(at3g29370): unknown protein | chr3:11278589-11279108 FORWARD	256743_at	822596	---	---	36929	At3g29370	NM_113862	256743_at	NA	similar to unknown protein [Arabidopsis thaliana] (TAIR:AT5G39240.1); contains InterPro domain Helix-loop-helix DNA-binding; (InterPro:IPR011598)
256771_at	-1.16465	8.52904e-05	-0.87685	0.00155921	0.22309	0.221261	0.510895	0.00728015	At3g13700 At3g13710	RNA-binding protein, putative	35.3	not assigned.disagreeing hits	256771_at	Transcript	MULTIPLE DISAGREEING HITS: (at3g13710,at3g13700). at3g13710: Symbols: PRA1.F4 | PRA1.F4 (PRENYLATED RAB ACCEPTOR 1.F4) | chr3:4490628-4493831 REVERSE at3g13700: RNA-binding protein, putative | chr3:4491008-4493737 REVERSE	256771_at	820579 /// 820580	---	---	39361	At3g13710	NM_001125150 /// NM_112220 /// NM_112221	256771_at	NA	RNA-binding protein, putative; similar to unknown protein [Arabidopsis thaliana] (TAIR:AT2G42240.2); similar to MEChanosensory abnormality family member (mec-8) [Caenorhabditis elegans] (GB:NP_492508.1); similar to Os06g0151200 [Oryza sativa (japonica cultivar-group)] (GB:NP_001056827.1); contains InterPro domain Nucleotide-binding, alpha-beta plait; (InterPro:IPR012677); contains InterPro domain…
257053_at	-1.37196	1.13507e-05	-0.518415	0.0114194	0.539959	0.0137899	1.3935	2.22299e-05	At3g15210	ATERF-4_ATERF4_RAP2.5__ERF4 (ETHYLENE RESPONSIVE ELEMENT BINDING FACTOR 4); DNA binding / protein binding / transcription factor/ transcription repressor	17.5.2	hormone metabolism.ethylene.signal transduction	257053_at	Transcript	(at3g15210): Symbols: ATERF-4, ERF4, RAP2.5, ATERF4 | ERF4 (ETHYLENE RESPONSIVE ELEMENT BINDING FACTOR 4); DNA binding / protein binding / transcription factor/ transcription repressor | chr3:5121422-5122562 FORWARD	257053_at	820752	---	---	47551	At3g15210	NM_112384	257053_at	AT3G15210.1	Encodes a member of the ERF (ethylene response factor) subfamily B-1 of ERF/AP2 transcription factor family (ATERF-4). The protein contains one AP2 domain. Acts as a negative regulator of JA-responsive defense gene expression and resistance to the necrotrophic fungal pathogen Fusarium oxysporum and antagonizes JA inhibition of root elongation.
257061_at	-1.76506	1.20091e-05	-0.43892	0.0568686	0.239846	0.243639	1.56599	5.236e-05	At3g18250	unknown protein	35.2	not assigned.unknown	257061_at	Transcript	(at3g18250): unknown protein | chr3:6258067-6258417 REVERSE	257061_at	821353	---	---	49389	At3g18250	NM_112709	257061_at	NA	unknown protein
257062_at	-1.11665	6.79889e-05	-1.22947	0.00012381	-0.0688369	0.69281	-0.181659	0.226777	At3g18290	EMB2454 (embryo defective 2454); protein binding / zinc ion binding	27.3.11	RNA.regulation of transcription.C2H2 zinc finger family	257062_at	Transcript	(at3g18290): Symbols: EMB2454 | EMB2454 (embryo defective 2454); protein binding / zinc ion binding | chr3:6273995-6280510 FORWARD	257062_at	821357	---	---	43728	At3g18290	NM_112713	257062_at	AT3G18290.1	EMB2454 (EMBRYO DEFECTIVE 2454); protein binding / zinc ion binding; similar to unknown protein [Arabidopsis thaliana] (TAIR:AT1G74770.1); similar to Zinc finger, RING-type; Zinc finger, CHY-type; RINGv [Medicago truncatula] (GB:ABE78891.1); similar to putative E3 ubiquitin ligase [Lotus japonicus] (GB:BAF38781.1); similar to Zinc finger, RING-type; Zinc finger, CHY-type; RINGv [Medicago truncatu…
257074_at	-1.10197	9.37923e-05	-0.286131	0.12045	-0.0699816	0.698243	0.745856	0.000748741	At3g19660	unknown protein	35.2	not assigned.unknown	257074_at	Transcript	(at3g19660): unknown protein | chr3:6825521-6826006 REVERSE	257074_at	821503	---	---	19756	At3g19660	NM_112856	257074_at	NA	similar to conserved hypothetical protein [Medicago truncatula] (GB:ABE89770.1)
257204_at	-1.60614	0.00017212	-0.549069	0.0739625	0.364269	0.19697	1.42134	0.000290408	At3g23805	RALFL24 (ralf-like 24); signal transducer	30.8	signalling.misc	257204_at	Transcript	(at3g23805): Symbols: RALFL24 | RALFL24 (ralf-like 24); signal transducer | chr3:8586382-8587056 FORWARD	257204_at	821963	---	---	37645	At3g23805	NM_113285	257204_at	RALFL24	Member of a diversely expressed predicted peptide family showing sequence similarity to tobacco Rapid Alkalinization Factor (RALF), and is believed to play an essential role in the physiology of Arabidopsis. Consists of a single exon and is characterized by a conserved C-terminal motif and N-terminal signal peptide.
257264_at	-1.24075	0.000118837	-0.477595	0.0398042	-0.049712	0.82077	0.713439	0.00219939	At3g22060	receptor protein kinase-related	30.2.99	signalling.receptor kinases.misc	257264_at	Transcript	(at3g22060): receptor protein kinase-related | chr3:7771016-7772340 FORWARD	257264_at	821768	---	---	6152	At3g22060	NM_113102	257264_at	NA	contains Pfam profile: PF01657 Domain of unknown function that is usually associated with protein kinase domain Pfam:PF00069, however this protein does not have the protein kinase domain
257279_at	-1.13545	8.14569e-05	-0.428932	0.0352054	0.322958	0.0863376	1.02948	0.00015321	At3g14430	unknown protein	35.2	not assigned.unknown	257279_at	Transcript	(at3g14430): unknown protein | chr3:4824196-4824837 REVERSE	257279_at	820666	---	---	5543	At3g14430	NM_112303	257279_at	NA	similar to hypothetical protein [Oryza sativa (japonica cultivar-group)] (GB:BAD09102.1)
257288_at	-1.33163	7.02109e-05	-0.098467	0.65228	-0.222827	0.266915	1.01034	0.00031393	At3g29670	transferase family protein	16.8.1.21	secondary metabolism.flavonoids.anthocyanins.anthocyanin 5-aromatic acyltransferase	257288_at	Transcript	(at3g29670): transferase family protein | chr3:11527872-11529350 FORWARD	257288_at	822645	---	---	36882	At3g29670	NM_113889	257288_at	NA	transferase family protein; similar to transferase family protein [Arabidopsis thaliana] (TAIR:AT3G29635.1); similar to AT5g39050/MXF12_60 [Medicago truncatula] (GB:ABE91277.1); contains InterPro domain Transferase; (InterPro:IPR003480)
257299_at	1.31171	8.0197e-05	0.675968	0.0104397	-0.121093	0.553491	-0.756833	0.00158376	At3g28050	nodulin MtN21 family protein	33.99	development.unspecified	257299_at	Transcript	(at3g28050): nodulin MtN21 family protein | chr3:10442814-10445398 FORWARD	257299_at	822429	---	---	24256	At3g28050	NM_113723	257299_at	NA	nodulin MtN21 family protein; similar to nodulin MtN21 family protein [Arabidopsis thaliana] (TAIR:AT5G40240.1); similar to Protein of unknown function DUF6, transmembrane [Medicago truncatula] (GB:ABE93902.1); contains InterPro domain Protein of unknown function DUF6, transmembrane; (InterPro:IPR000620)
257325_at	-1.44944	9.43197e-05	-0.691078	0.0154942	0.540364	0.0419304	1.29873	0.000173109	AtMg01220	ORF113__hypothetical protein	35.2	not assigned.unknown	257325_at	Transcript	MULTIPLE HITS: (atmg01220,at2g07798). atmg01220: Symbols: ORF113 | hypothetical protein | chrM:305221-305562 REVERSE at2g07798: unknown protein | chr2:3358035-3360974 FORWARDweakly similar to ( 167)ATMG01220| Symbols: ORF113 | hypothetical protein | chrM:305221-305562 REVERSE	257325_at	---	---	---	---	orf113	---	257325_at	ATMG01220.1; ORF113; ATMG01220.1; ORF113	Identical to Hypothetical mitochondrial protein AtMg01220 (ORF113) [Arabidopsis Thaliana] (GB:P92552); Identical to Hypothetical mitochondrial protein AtMg01220 (ORF113) [Arabidopsis Thaliana] (GB:P92552); hypothetical protein; hypothetical protein
257506_at	-1.81323	6.62206e-06	-0.556378	0.0193975	-0.193676	0.317165	1.06317	0.000216063	At1g29440	FUNCTIONS IN: molecular_function unknown; INVOLVED IN: response to auxin stimulus; EXPRESSED IN: 19 plant structures; EXPRESSED DURING: 10 growth stages; CONTAINS InterPro DOMAIN/s: Auxin responsive SAUR protein (InterPro:IPR003676); BEST Arabidopsis thaliana protein match is: SAUR68 (SMALL AUXIN UPREGULATED 68) (TAIR:AT1G29510.1); Has 327 Blast hits to 317 proteins in 15 species: Archae - 0; Bac…	17.2.3	hormone metabolism.auxin.induced-regulated-responsive-activated	257506_at	Transcript	(at1g29440): FUNCTIONS IN: molecular_function unknown; INVOLVED IN: response to auxin stimulus; EXPRESSED IN: 19 plant structures; EXPRESSED DURING: 10 growth stages; CONTAINS InterPro DOMAIN/s: Auxin responsive SAUR protein (InterPro:IPR003676); BEST Arabidopsis thaliana protein match is: SAUR68 (SMALL AUXIN UPREGULATED 68) (TAIR:AT1G29510.1); Has 327 Blast hits to 317 proteins in 15 species: Ar…	257506_at	839820	---	---	65043	At1g29440	NM_102684	257506_at	NA	auxin-responsive family protein; similar to auxin-responsive family protein [Arabidopsis thaliana] (TAIR:AT1G29430.1); similar to auxin-induced SAUR-like protein [Capsicum annuum] (GB:AAM12781.1); contains InterPro domain Auxin responsive SAUR protein; (InterPro:IPR003676)
257540_at	1.28104	0.000147669	1.23368	0.000545664	0.117565	0.592978	0.0702017	0.735287	At3g21520	unknown protein	35.2	not assigned.unknown	257540_at	Transcript	(at3g21520): unknown protein | chr3:7581959-7582793 FORWARD	257540_at	821706	---	---	66548	At3g21520	NM_113047	257540_at	NA	similar to unknown protein [Arabidopsis thaliana] (TAIR:AT3G21550.1); similar to Os07g0645300 [Oryza sativa (japonica cultivar-group)] (GB:NP_001060454.1); similar to Os03g0370400 [Oryza sativa (japonica cultivar-group)] (GB:NP_001050198.1); similar to unknown protein [Oryza sativa (japonica cultivar-group)] (GB:AAU10653.1); contains InterPro domain Protein of unknown function DUF679; (InterPro:I…
257675_at	-1.23705	0.000171074	-0.41622	0.077225	0.433225	0.0666796	1.25405	0.00015321	At3g20310	ATERF-7_ATERF7__ERF7 (ETHYLINE RESPONSE FACTOR 7); DNA binding / protein binding / transcription factor/ transcription repressor	17.5.2	hormone metabolism.ethylene.signal transduction	257675_at	Transcript	(at3g20310): Symbols: ATERF-7, ATERF7, ERF7 | ERF7 (ETHYLINE RESPONSE FACTOR 7); DNA binding / protein binding / transcription factor/ transcription repressor | chr3:7084806-7086805 REVERSE	257675_at	821575	---	---	20161	At3g20310	NM_112922	257675_at	AT3G20310.1; ERF7	Encodes a member of the ERF (ethylene response factor) subfamily B-1 of ERF/AP2 transcription factor family (ATERF-7). The protein contains one AP2 domain. Phosphorylated by PKS3 in vitro. Involved in ABA-mediated responses. Acts as a repressor of GCC box–mediated transcription together with AtSin3 and HDA19.; Encodes a member of the ERF (ethylene response factor) subfamily B-1 of ERF/AP2 transcr…
257705_at	1.29683	4.90677e-05	0.458083	0.0330401	-0.0128301	0.951293	-0.851582	0.000500719	At3g12760	FUNCTIONS IN: molecular_function unknown; INVOLVED IN: biological_process unknown; LOCATED IN: cellular_component unknown; EXPRESSED IN: 24 plant structures; EXPRESSED DURING: 15 growth stages; CONTAINS InterPro DOMAIN/s: Defective in cullin neddylation (InterPro:IPR014764), Ubiquitin-associated/translation elongation factor EF1B, N-terminal (InterPro:IPR000449), Protein of unknown function DUF29…	35.1	not assigned.no ontology	257705_at	Transcript	(at3g12760): FUNCTIONS IN: molecular_function unknown; INVOLVED IN: biological_process unknown; LOCATED IN: cellular_component unknown; EXPRESSED IN: 24 plant structures; EXPRESSED DURING: 15 growth stages; CONTAINS InterPro DOMAIN/s: Defective in cullin neddylation (InterPro:IPR014764), Ubiquitin-associated/translation elongation factor EF1B, N-terminal (InterPro:IPR000449), Protein of unknown f…	257705_at	820458	---	---	5676	At3g12760	NM_112112	257705_at	NA	similar to calcium ion binding [Arabidopsis thaliana] (TAIR:AT1G15860.1); similar to SM10 [Nicotiana tabacum] (GB:ABI49160.1); contains InterPro domain UBA-like; (InterPro:IPR009060); contains InterPro domain Protein of unknown function DUF298; (InterPro:IPR005176); contains InterPro domain Ubiquitin-associated; (InterPro:IPR000449)
257766_at	-1.04755	0.000163184	-0.269122	0.154845	-0.477203	0.0293915	0.301221	0.0704583	At3g23030	IAA2 (INDOLE-3-ACETIC ACID INDUCIBLE 2); transcription factor	27.3.40	RNA.regulation of transcription.Aux/IAA family	257766_at	Transcript	(at3g23030): Symbols: IAA2 | IAA2 (INDOLE-3-ACETIC ACID INDUCIBLE 2); transcription factor | chr3:8180768-8181800 REVERSE	257766_at	821877	---	---	23539	At3g23030	NM_113203	257766_at	AT3G23030.1; IAA2	auxin inducible gene expressed in the nucleus; auxin inducible gene expressed in the nucleus
257827_at	1.22878	2.41989e-05	0.439417	0.0210544	-0.334847	0.0570272	-1.12421	6.94515e-05	At3g26630	pentatricopeptide (PPR) repeat-containing protein	35.1.5	not assigned.no ontology.pentatricopeptide (PPR) repeat-containing protein	257827_at	Transcript	(at3g26630): pentatricopeptide (PPR) repeat-containing protein | chr3:9791371-9792985 REVERSE	257827_at	822275	---	---	84	At3g26630	NM_113574	257827_at	NA	pentatricopeptide (PPR) repeat-containing protein; similar to pentatricopeptide (PPR) repeat-containing protein [Arabidopsis thaliana] (TAIR:AT5G66520.1); similar to Pentatricopeptide repeat [Medicago truncatula] (GB:ABE93365.1); contains InterPro domain Pentatricopeptide repeat; (InterPro:IPR002885); contains InterPro domain Protein prenyltransferase; (InterPro:IPR008940); contains InterPro doma…
257985_at	1.05149	0.000418578	0.86424	0.0039912	-0.0951506	0.661984	-0.282397	0.138356	At3g20810	transcription factor jumonji (jmjC) domain-containing protein	27.3.57	RNA.regulation of transcription.JUMONJI family	257985_at	Transcript	(at3g20810): transcription factor jumonji (jmjC) domain-containing protein | chr3:7275674-7278379 FORWARD	257985_at	821629	---	---	38175	At3g20810	NM_001035656 /// NM_112972 /// NM_180286	257985_at	NA	transcription factor jumonji (jmjC) domain-containing protein; similar to transcription factor jumonji (jmjC) domain-containing protein [Arabidopsis thaliana] (TAIR:AT5G19840.1); similar to N-acetyltransferase and Transcription factor-like protein [Oryza sativa (japonica cultivar-group)] (GB:BAD10244.1); contains InterPro domain Transcription factor jumonji/aspartyl beta-hydroxylase; (InterPro:IP…
258021_at	-1.47873	1.15034e-05	-0.846271	0.00134682	0.132543	0.436712	0.765004	0.000596953	At3g19380	PUB25 (PLANT U-BOX 25); binding / ubiquitin-protein ligase	27.3.64	RNA.regulation of transcription.PHOR1	258021_at	Transcript	(at3g19380): Symbols: PUB25 | PUB25 (PLANT U-BOX 25); binding / ubiquitin-protein ligase | chr3:6714392-6716099 REVERSE	258021_at	821472	---	---	5707	At3g19380	NM_112825	258021_at	NA	U-box domain-containing protein; similar to U-box domain-containing protein [Arabidopsis thaliana] (TAIR:AT1G49780.1); similar to putative immediate-early fungal elicitor protein CMPG1 [Oryza sativa (japonica cultivar-group)] (GB:BAD16187.1); contains InterPro domain Armadillo-like helical; (InterPro:IPR011989); contains InterPro domain U box; (InterPro:IPR003613)
258074_at	1.42454	1.77287e-05	0.412462	0.0397256	-0.158848	0.360393	-1.17093	9.13543e-05	At3g25890	AP2 domain-containing transcription factor, putative	27.3.3	RNA.regulation of transcription.AP2/EREBP, APETALA2/Ethylene-responsive element binding protein family	258074_at	Transcript	(at3g25890): AP2 domain-containing transcription factor, putative | chr3:9475575-9477455 FORWARD	258074_at	822185	---	---	37307	At3g25890	NM_001084740 /// NM_113492	258074_at	NA	encodes a member of the ERF (ethylene response factor) subfamily B-6 of ERF/AP2 transcription factor family. The protein contains one AP2 domain. There are 12 members in this subfamily including RAP2.11.
258078_at	-1.15971	0.00084371	-0.206883	0.4563	0.0983632	0.723402	1.05119	0.00114801	At3g25870	unknown protein	35.2	not assigned.unknown	258078_at	Transcript	(at3g25870): unknown protein | chr3:9463316-9464283 REVERSE	258078_at	822182	---	---	43505	At3g25870	NM_113490	258078_at	NA	similar to unknown protein [Arabidopsis thaliana] (TAIR:AT1G13360.1); similar to Os01g0131300 [Oryza sativa (japonica cultivar-group)] (GB:NP_001041925.1)
258133_at	1.46524	7.56588e-06	1.34617	4.00587e-05	-0.402552	0.034339	-0.52162	0.00336021	At3g24500	ATMBF1C__MBF1C (MULTIPROTEIN BRIDGING FACTOR 1C); DNA binding / transcription coactivator/ transcription factor	17.5.3	hormone metabolism.ethylene.induced-regulated-responsive-activated	258133_at	Transcript	(at3g24500): Symbols: MBF1C, ATMBF1C | MBF1C (MULTIPROTEIN BRIDGING FACTOR 1C); DNA binding / transcription coactivator/ transcription factor | chr3:8918679-8919308 FORWARD	258133_at	822041	---	---	37513	At3g24500	NM_113358	258133_at	AT3G24500.1	One of three genes in A. thaliana encoding multiprotein bridging factor 1, a highly conserved transcriptional coactivator. May serve as a bridging factor between a bZIP factor and TBP. Its expression is specifically elevated in response to pathogen infection, salinity, drought, heat, hydrogen peroxide, and application of abscisic acid or salicylic acid. Constitutive expression enhances the tolera…
258201_at	-1.29454	0.000165658	-0.227178	0.324742	0.168045	0.450295	1.23541	0.000198115	At3g13910	unknown protein	35.2	not assigned.unknown	258201_at	Transcript	(at3g13910): unknown protein | chr3:4590919-4591483 REVERSE	258201_at	820604	---	---	28555	At3g13910	NM_112245	258201_at	NA	similar to unknown protein [Arabidopsis thaliana] (TAIR:AT2G19460.1); similar to hypothetical protein MtrDRAFT_AC152551g19v1 [Medicago truncatula] (GB:ABE86249.1)
258277_at	1.26515	0.000213446	1.58085	0.000158483	-0.583543	0.0322124	-0.267842	0.188779	At3g26830	CYP71B15__PAD3 (PHYTOALEXIN DEFICIENT 3); dihydrocamalexic acid decarboxylase/ monooxygenase/ oxygen binding	26.10	misc.cytochrome P450	258277_at	Transcript	(at3g26830): Symbols: PAD3, CYP71B15 | PAD3 (PHYTOALEXIN DEFICIENT 3); dihydrocamalexic acid decarboxylase/ monooxygenase/ oxygen binding | chr3:9887948-9889705 FORWARD	258277_at	822298	---	---	6033	At3g26830	NM_113595	258277_at	PAD3	Mutations in pad3 are defective in biosynthesis of the indole derived phytoalexin camalexin. Encodes a cytochrome P450 enzyme that catalyzes the conversion of dihydrocamalexic acid to camalexin.
258419_at	-1.56926	9.00263e-06	-0.946745	0.00078065	-0.0923047	0.605121	0.530211	0.00504521	At3g16670	unknown protein	35.2	not assigned.unknown	258419_at	Transcript	(at3g16670): unknown protein | chr3:5681419-5682331 FORWARD	258419_at	820919	---	---	43368	At3g16670	NM_112540	258419_at	NA	similar to unknown protein [Arabidopsis thaliana] (TAIR:AT3G16660.1); similar to Phylloplanin precursor (T-phylloplanin) (GB:Q56S59)
258432_at	-1.6006	6.22359e-05	-0.807376	0.00965421	0.488741	0.0631154	1.28197	0.000225178	At3g16570	RALFL23 (ralf-like 23); signal transducer	30.8	signalling.misc	258432_at	Transcript	(at3g16570): Symbols: RALFL23 | RALFL23 (ralf-like 23); signal transducer | chr3:5644698-5645414 FORWARD	258432_at	820907	---	---	24650	At3g16570	NM_112530	258432_at	RALFL23	Member of a diversely expressed predicted peptide family showing sequence similarity to tobacco Rapid Alkalinization Factor (RALF), and is believed to play an essential role in the physiology of Arabidopsis. Consists of a single exon and is characterized by a conserved C-terminal motif and N-terminal signal peptide.
258452_at	1.44046	1.01423e-05	0.52591	0.0123739	0.195753	0.233182	-0.718793	0.000653882	At3g22370	ATAOX1A__AOX1A (ALTERNATIVE OXIDASE 1A); alternative oxidase	9.4	mitochondrial electron transport / ATP synthesis.alternative oxidase	258452_at	Transcript	(at3g22370): Symbols: AOX1A, ATAOX1A | AOX1A (ALTERNATIVE OXIDASE 1A); alternative oxidase | chr3:7906791-7908740 FORWARD	258452_at	821806	---	---	23475	At3g22370	NM_113135	258452_at	AOX1A; AT3G22370.1	Encodes an isoform of alternative oxidase that is expressed in rosettes, flowers, and root. The alternative oxidase of plant mitochondria transfers electrons from the ubiquinone pool to oxygen without energy conservations. It is regulated through transcriptional control and by pyruvate. Plays a role in shoot acclimation to low temperature. Also is capable of ameliorating reactive oxygen species p…
258495_at	1.16797	5.5502e-05	0.202968	0.247776	0.112187	0.512467	-0.852815	0.000317414	At3g02690	integral membrane family protein	35.1	not assigned.no ontology	258495_at	Transcript	(at3g02690): integral membrane family protein | chr3:579586-581611 FORWARD	258495_at	821274	---	---	18824	At3g02690	NM_111137	258495_at	NA	integral membrane family protein; similar to unknown protein [Oryza sativa (japonica cultivar-group)] (GB:AAM92827.1); contains InterPro domain ssDNA-binding transcriptional regulator; (InterPro:IPR009044); contains InterPro domain Protein of unknown function DUF6, transmembrane; (InterPro:IPR000620)
258682_at	1.05792	0.000542481	0.545634	0.0348829	-0.172445	0.436962	-0.684732	0.0046247	At3g08720	ATPK19_ATPK2_ATS6K2__S6K2 (ARABIDOPSIS THALIANA SERINE/THREONINE PROTEIN KINASE 2); kinase/ protein kinase	29.2.2	protein.synthesis.misc ribosomal protein	258682_at	Transcript	(at3g08720): Symbols: ATPK19, ATS6K2, S6K2, ATPK2 | S6K2 (ARABIDOPSIS THALIANA SERINE/THREONINE PROTEIN KINASE 2); kinase/ protein kinase | chr3:2648509-2651160 REVERSE	258682_at	820019	---	---	266	At3g08720	NM_111706 /// NM_180212	258682_at	AT3G08720.1; ATPK19; ATPK2	Encodes a ribosomal-protein S6 kinase. Gene expression is induced by cold and salt (NaCl). Activation of AtS6k is regulated by 1-naphthylacetic acid and kinetin, at least in part, via a lipid kinase-dependent pathway. Phosphorylates specifically mammalian and plant S6 at 25 degrees C but not at 37 degrees C. Involved in translational up-regulation of ribosomal proteins.; Encodes a ribosomal-prote…
258736_at	-1.18018	7.55806e-05	-0.321724	0.0974135	-0.413753	0.0455682	0.444706	0.0142384	At3g05900	neurofilament protein-related	35.1	not assigned.no ontology	258736_at	Transcript	(at3g05900): neurofilament protein-related | chr3:1761205-1763984 REVERSE	258736_at	819759	---	---	43956	At3g05900	NM_111464	258736_at	NA	neurofilament protein-related; similar to unknown protein [Arabidopsis thaliana] (TAIR:AT2G22795.1); similar to unnamed protein product [Asper (GB:BAE61223.1)
258751_at	-1.1722	0.000199085	-0.156965	0.474787	0.260599	0.215171	1.27583	0.000125101	At3g05890	RCI2B (RARE-COLD-INDUCIBLE 2B)	20.2.3	stress.abiotic.drought/salt	258751_at	Transcript	(at3g05890): Symbols: RCI2B | RCI2B (RARE-COLD-INDUCIBLE 2B) | chr3:1757631-1758492 REVERSE	258751_at	819758	---	---	22481	At3g05890	NM_111463	258751_at	RCI2B; RCI2B	RCI2B (RARE-COLD-INDUCIBLE 2B); Identical to Hydrophobic protein RCI2B (Low temperature and salt-responsive protein LTI6B) (RCI2B) [Arabidopsis Thaliana] (GB:Q9ZNS6;GB:Q9M9K9); similar to RCI2A (RARE-COLD-INDUCIBLE 2A) [Arabidopsis thaliana] (TAIR:AT3G05880.1); similar to Protein of unknown function UPF0057; Bacterial extracellular solute-binding protein, family 3 [Medicago truncatula] (GB:ABD331…
258792_at	-1.02857	0.000188306	-0.0893525	0.650316	0.278033	0.139718	1.21725	9.13543e-05	At3g04640	glycine-rich protein	35.1.40	not assigned.no ontology.glycine rich proteins	258792_at	Transcript	(at3g04640): glycine-rich protein | chr3:1260906-1261683 REVERSE	258792_at	819622	---	---	72881	At3g04640	NM_001084636 /// NM_001084637 /// NM_111336	258792_at	NA	glycine-rich protein; similar to glycine-rich protein [Arabidopsis thaliana] (TAIR:AT1G07135.1); similar to cold-inducible RNA-binding protein [Ciona intestinalis] (GB:BAA77512.1); glycine-rich protein; similar to glycine-rich protein [Arabidopsis thaliana] (TAIR:AT1G07135.1)
258897_at	-1.01145	0.000211904	-0.819779	0.00233289	-0.169568	0.347184	0.0221005	0.907228	At3g05730	Encodes a defensin-like (DEFL) family protein.	20.1.7.12	stress.biotic.PR-proteins.plant defensins	258897_at	Transcript	(at3g05730): Encodes a defensin-like (DEFL) family protein. | chr3:1695976-1696708 FORWARD	258897_at	819742	---	---	26747	At3g05730	NM_111447	258897_at	NA	Encodes a defensin-like (DEFL) family protein.
258943_at	-1.06771	0.000396453	-0.251014	0.252107	0.245652	0.247388	1.06235	0.000321647	At3g10400	RNA recognition motif (RRM)-containing protein	27.4	RNA.RNA binding	258943_at	Transcript	(at3g10400): RNA recognition motif (RRM)-containing protein | chr3:3232608-3233685 FORWARD	258943_at	820203	---	---	39936	At3g10400	NM_111875	258943_at	NA	RNA recognition motif (RRM)-containing protein; similar to ATSC35 ("Arabidopsis thaliana arginine/serine-rich splicing factor 35, 35 kDa protein"), RNA binding [Arabidopsis thaliana] (TAIR:AT5G64200.2); similar to Zinc finger CCHC-type and RNA-binding motif-containing protein 1 (GB:Q5SP50); similar to Os09g0549500 [Oryza sativa (japonica cultivar-group)] (GB:NP_001063859.1); contains InterPro dom…
258977_s_at	1.0014	0.000306071	0.877082	0.00215559	-0.266982	0.172335	-0.3913	0.0331274	At3g02020 At5g14060	AK3 (ASPARTATE KINASE 3); aspartate kinase	13.1.3.6.1.1	amino acid metabolism.synthesis.aspartate family.misc.homoserine.aspartate kinase	258977_s_at	Transcript	MULTIPLE HITS: (at3g02020,at5g14060). at3g02020: Symbols: AK3 | AK3 (ASPARTATE KINASE 3); aspartate kinase | chr3:340546-343835 REVERSE at5g14060: Symbols: CARAB-AK-LYS | CARAB-AK-LYS; amino acid binding / aspartate kinase | chr5:4535401-4539193 FORWARD	258977_s_at	821287 /// 831255	---	---	41192	At3g02020	NM_001085112 /// NM_111068 /// NM_121409	258977_s_at	AT5G14060.1; CARAB-AK-LYS	encodes a monofunctional aspartate kinase; lysine-sensitive aspartate kinase; lysine-sensitive aspartate kinase
259001_at	1.05694	0.000400718	0.521035	0.0338169	0.0499476	0.827145	-0.485954	0.0194472	At3g01960	unknown protein	35.2	not assigned.unknown	259001_at	Transcript	(at3g01960): unknown protein | chr3:324581-325087 REVERSE	259001_at	821109	---	---	50986	At3g01960	NM_111062	259001_at	NA	unknown protein
259015_at	-1.0937	0.000114014	-0.715726	0.00423569	0.270584	0.140871	0.648557	0.00179269	At3g07350	unknown protein	35.2	not assigned.unknown	259015_at	Transcript	(at3g07350): unknown protein | chr3:2347468-2348791 FORWARD	259015_at	819923	---	---	28250	At3g07350	NM_111614	259015_at	NA	similar to unknown protein [Arabidopsis thaliana] (TAIR:AT3G25240.1); similar to Os01g0915000 [Oryza sativa (japonica cultivar-group)] (GB:NP_001045184.1); similar to uncharacterized plant-specific domain TIGR01615 family protein, expressed [Oryza sativa (japonica cultivar-group)] (GB:ABA93251.2); contains InterPro domain Protein of unknown function DUF506, plant; (InterPro:IPR006502)
259185_at	1.10281	0.000148197	0.198247	0.303456	-0.104939	0.578853	-1.0095	0.000224074	At3g01550	PPT2 (PHOSPHOENOLPYRUVATE (PEP)/PHOSPHATE TRANSLOCATOR 2); antiporter/ triose-phosphate transmembrane transporter	34.8	transport.metabolite transporters at the envelope membrane	259185_at	Transcript	(at3g01550): Symbols: ATPPT2, PPT2 | PPT2 (PHOSPHOENOLPYRUVATE (PEP)/PHOSPHATE TRANSLOCATOR 2); antiporter/ triose-phosphate transmembrane transporter | chr3:216807-219054 REVERSE	259185_at	821114	---	---	18460	At3g01550	NM_111021	259185_at	NA	triose phosphate/phosphate translocator, putative; similar to CUE1 (CAB UNDEREXPRESSED 1), antiporter/ triose-phosphate transporter [Arabidopsis thaliana] (TAIR:AT5G33320.1); similar to phosphate/phosphoenolpyruvate translocator precursor (GB:AAB40648.1); contains InterPro domain Protein of unknown function DUF6, transmembrane; (InterPro:IPR000620); contains InterPro domain Protein of unknown fun…
259244_at	1.22088	5.17051e-05	0.342301	0.0761226	-0.495683	0.0237313	-1.37427	4.68706e-05	At3g07650	COL9 (CONSTANS-LIKE 9); transcription factor/ zinc ion binding	27.3.7	RNA.regulation of transcription.C2C2(Zn) CO-like, Constans-like zinc finger family	259244_at	Transcript	(at3g07650): Symbols: COL9 | COL9 (CONSTANS-LIKE 9); transcription factor/ zinc ion binding | chr3:2441657-2444532 FORWARD	259244_at	819956	---	---	18337	At3g07650	NM_001035582 /// NM_001125127 /// NM_111644 /// NM_202521	259244_at	COL9	This gene belongs to the CO (CONSTANS) gene family. This gene family is divided in three subgroups: groups III, to which COL9 belongs, is characterised by one B-box (supposed to regulate protein-protein interactions) and a second diverged zinc finger. COL9 downregulates expression of CO (CONSTANS) as well as FT and SOC1 which are known regulatory targets of CO.
259312_at	-1.05546	0.000187443	-0.0919571	0.648969	0.169901	0.358203	1.13341	0.000125749	At3g05200	ATL6; protein binding / zinc ion binding	29.5.11.4.2	protein.degradation.ubiquitin.E3.RING	259312_at	Transcript	(at3g05200): Symbols: ATL6 | ATL6; protein binding / zinc ion binding | chr3:1476982-1478730 FORWARD	259312_at	819684	---	---	22987	At3g05200	NM_111393	259312_at	AT3G05200.1; ATL6	Encodes a putative RING-H2 zinc finger protein ATL6 (ATL6).; Encodes a putative RING-H2 zinc finger protein ATL6 (ATL6).
259331_at	-1.03927	0.000168754	-0.345098	0.0799223	0.0821232	0.657024	0.776295	0.000725894	At3g03840	auxin-responsive protein, putative	17.2.3	hormone metabolism.auxin.induced-regulated-responsive-activated	259331_at	Transcript	(at3g03840): auxin-responsive protein, putative | chr3:981072-981798 FORWARD	259331_at	821121	---	---	40926	At3g03840	NM_111255	259331_at	NA	auxin-responsive protein, putative; similar to auxin-responsive protein, putative [Arabidopsis thaliana] (TAIR:AT3G03820.1); similar to SAUR [Raphanus sativus] (GB:BAA25434.1); contains InterPro domain Auxin responsive SAUR protein; (InterPro:IPR003676)
259332_at	-1.14215	0.00115516	-0.444345	0.126037	0.1008	0.726474	0.798602	0.00615116	At3g03830	auxin-responsive protein, putative	17.2.3	hormone metabolism.auxin.induced-regulated-responsive-activated	259332_at	Transcript	(at3g03830): auxin-responsive protein, putative | chr3:979984-980488 REVERSE	259332_at	821123	---	---	40927	At3g03830	NM_111254	259332_at	NA	auxin-responsive protein, putative; similar to auxin-responsive protein, putative [Arabidopsis thaliana] (TAIR:AT3G03850.1); similar to SAUR [Raphanus sativus] (GB:BAA25434.1); contains InterPro domain Auxin responsive SAUR protein; (InterPro:IPR003676)
259348_at	1.09007	0.000487254	0.665044	0.0170687	-0.0556972	0.819183	-0.480727	0.0274005	At3g03770	leucine-rich repeat transmembrane protein kinase, putative	30.2.6	signalling.receptor kinases.leucine rich repeat VI	259348_at	Transcript	(at3g03770): leucine-rich repeat transmembrane protein kinase, putative | chr3:945135-949038 REVERSE	259348_at	821164	---	---	40934	At3g03770	NM_111248	259348_at	NA	leucine-rich repeat transmembrane protein kinase, putative; similar to leucine-rich repeat transmembrane protein kinase, putative [Arabidopsis thaliana] (TAIR:AT5G14210.1); similar to putative brassinosteroid LRR receptor kinase protein [Oryza sativa (japonica cultivar-group)] (GB:BAC07439.1); similar to transmembrane protein kinase [Oryza sativa (japonica cultivar-group)] (GB:AAQ01159.1); simila…
259404_at	1.05747	0.000441077	0.283197	0.202467	-0.392143	0.0878134	-1.16641	0.000220492	At1g17720	ATB BETA; nucleotide binding / protein phosphatase type 2A regulator	29.4	protein.postranslational modification	259404_at	Transcript	(at1g17720): Symbols: ATB BETA | ATB BETA; nucleotide binding / protein phosphatase type 2A regulator | chr1:6093208-6098383 REVERSE	259404_at	838348	---	---	19970	At1g17720	NM_101634 /// NM_179350	259404_at	AT1G17720.1	type 2A protein serine/threonine phosphatase 55 kDa B
259417_at	-1.23335	0.000100016	-0.841666	0.0031732	-0.329318	0.110362	0.0623672	0.740381	At1g02340	FBI1_REP1_RSF1__HFR1 (LONG HYPOCOTYL IN FAR-RED); DNA binding / protein binding / transcription factor	30.11	signalling.light	259417_at	Transcript	(at1g02340): Symbols: HFR1, RSF1, FBI1, REP1 | HFR1 (LONG HYPOCOTYL IN FAR-RED); DNA binding / protein binding / transcription factor | chr1:465718-467844 REVERSE	259417_at	839300	---	---	24795	At1g02340	NM_100115	259417_at	HFR1	Encodes a light-inducible, nuclear bHLH protein involved in phytochrome signaling. Mutants exhibit a long-hypocotyl phenotype only under far-red light but not under red light and are defective in other phytochrome A-related responses. Mutants also show blue light response defects. HFR1 interacts with COP1, co-localizes to the nuclear specks and is ubiquinated by COP1.
259583_at	-1.14535	0.000171074	-0.360401	0.092566	0.132425	0.507454	0.917377	0.000500016	At1g28070	INVOLVED IN: biological_process unknown; LOCATED IN: cellular_component unknown; EXPRESSED IN: 23 plant structures; EXPRESSED DURING: 15 growth stages; BEST Arabidopsis thaliana protein match is: protein binding (TAIR:AT2G33510.1); Has 40 Blast hits to 35 proteins in 7 species: Archae - 0; Bacteria - 0; Metazoa - 0; Fungi - 0; Plants - 40; Viruses - 0; Other Eukaryotes - 0 (source: NCBI BLink).	35.2	not assigned.unknown	259583_at	Transcript	(at1g28070): INVOLVED IN: biological_process unknown; LOCATED IN: cellular_component unknown; EXPRESSED IN: 23 plant structures; EXPRESSED DURING: 15 growth stages; BEST Arabidopsis thaliana protein match is: protein binding (TAIR:AT2G33510.1); Has 40 Blast hits to 35 proteins in 7 species: Archae - 0; Bacteria - 0; Metazoa - 0; Fungi - 0; Plants - 40; Viruses - 0; Other Eukaryotes - 0 (source: N…	259583_at	839700	---	---	49925	At1g28070	NM_102572	259583_at	NA	similar to unknown protein [Arabidopsis thaliana] (TAIR:AT2G33510.1); similar to Humj1 [Humulus japonicus] (GB:AAP94213.1); contains InterPro domain WW/Rsp5/WWP; (InterPro:IPR001202)
259713_at	1.04216	0.000215249	0.496725	0.0260954	0.0779272	0.68898	-0.467508	0.0136014	At1g77610	glucose-6-phosphate/phosphate translocator-related	34.8	transport.metabolite transporters at the envelope membrane	259713_at	Transcript	(at1g77610): glucose-6-phosphate/phosphate translocator-related | chr1:29165210-29167773 FORWARD	259713_at	844096	---	---	17804	At1g77610	NM_106409	259713_at	NA	glucose-6-phosphate/phosphate translocator-related; similar to glucose-6-phosphate/phosphate translocator-related [Arabidopsis thaliana] (TAIR:AT1G21870.1); similar to hypothetical protein DDBDRAFT_0187416 [Dictyostelium discoideum AX4] (GB:XP_637234.1); similar to Os08g0104900 [Oryza sativa (japonica cultivar-group)] (GB:NP_001060782.1); similar to Os04g0692000 [Oryza sativa (japonica cultivar-g…
259723_at	2.43708	2.48543e-07	2.2353	1.07587e-06	0.124507	0.44739	-0.0772671	0.612501	At1g60960	IRT3; cation transmembrane transporter/ metal ion transmembrane transporter	34.12	transport.metal	259723_at	Transcript	(at1g60960): Symbols: IRT3 | IRT3; cation transmembrane transporter/ metal ion transmembrane transporter | chr1:22445310-22447214 REVERSE	259723_at	842387	---	---	66932	At1g60960	NM_104776	259723_at	AT1G60960.1; IRT3	member of Fe(II) transporter isolog family; member of Fe(II) transporter isolog family
259751_at	-1.68701	4.05035e-06	-0.950859	0.000593495	-0.0377794	0.838365	0.698376	0.000916861	At1g71030	ATMYBL2__MYBL2 (ARABIDOPSIS MYB-LIKE 2); DNA binding / transcription factor	27.3.26	RNA.regulation of transcription.MYB-related transcription factor family	259751_at	Transcript	(at1g71030): Symbols: ATMYBL2, MYBL2 | MYBL2 (ARABIDOPSIS MYB-LIKE 2); DNA binding / transcription factor | chr1:26795123-26796364 REVERSE	259751_at	843443	---	---	20981	At1g71030	NM_105772	259751_at	AT1G71030.1	Encodes a putative myb family transcription factor. In contrast to most other myb-like proteins its myb domain consists of a single repeat. A proline-rich region potentially involved in transactivation is found in the C-terminal part of the protein. Its transcript accumulates mainly in leaves.
259773_at	-1.2474	2.80498e-05	-0.668285	0.00395686	-0.449073	0.02548	0.130041	0.372887	At1g29500	auxin-responsive protein, putative	17.2.3	hormone metabolism.auxin.induced-regulated-responsive-activated	259773_at	Transcript	(at1g29500): auxin-responsive protein, putative | chr1:10321210-10321864 FORWARD	259773_at	839827	---	---	17838	At1g29500	NM_102690	259773_at	NA	auxin-responsive protein, putative; similar to auxin-responsive protein, putative [Arabidopsis thaliana] (TAIR:AT1G29450.1); similar to auxin-induced SAUR-like protein [Capsicum annuum] (GB:AAM12781.1); contains InterPro domain Auxin responsive SAUR protein; (InterPro:IPR003676)
259783_at	-1.18642	7.99912e-05	-0.0129298	0.954009	-0.1072	0.561226	1.06629	0.00015466	At1g29510	SAUR68 (SMALL AUXIN UPREGULATED 68)	17.2.3	hormone metabolism.auxin.induced-regulated-responsive-activated	259783_at	Transcript	(at1g29510): Symbols: SAUR68 | SAUR68 (SMALL AUXIN UPREGULATED 68) | chr1:10322574-10323189 FORWARD	259783_at	839828	---	---	40731	At1g29510	NM_102691	259783_at	NA	auxin-responsive protein, putative; similar to auxin-responsive protein, putative [Arabidopsis thaliana] (TAIR:AT1G29450.1); similar to auxin-induced SAUR-like protein [Capsicum annuum] (GB:AAM12781.1); contains InterPro domain Auxin responsive SAUR protein; (InterPro:IPR003676)
259784_at	-1.28937	4.25197e-05	-0.668463	0.00607823	-0.304933	0.104916	0.315976	0.0572937	At1g29450	auxin-responsive protein, putative	17.2.3	hormone metabolism.auxin.induced-regulated-responsive-activated	259784_at	Transcript	(at1g29450): auxin-responsive protein, putative | chr1:10305951-10306499 REVERSE	259784_at	839821	---	---	40737	At1g29450	NM_102685	259784_at	NA	auxin-responsive protein, putative; similar to auxin-responsive protein, putative [Arabidopsis thaliana] (TAIR:AT1G29510.1); similar to auxin-induced SAUR-like protein [Capsicum annuum] (GB:AAM12781.1); contains InterPro domain Auxin responsive SAUR protein; (InterPro:IPR003676)
259787_at	-1.2805	1.46085e-05	-0.444334	0.0182636	-0.042698	0.794896	0.793465	0.000265558	At1g29460	auxin-responsive protein, putative	17.2.3	hormone metabolism.auxin.induced-regulated-responsive-activated	259787_at	Transcript	(at1g29460): auxin-responsive protein, putative | chr1:10307507-10308143 REVERSE	259787_at	839822	---	---	40736	At1g29460	NM_102686	259787_at	NA	auxin-responsive protein, putative; similar to auxin-responsive family protein [Arabidopsis thaliana] (TAIR:AT5G27780.1); similar to auxin-induced SAUR-like protein [Capsicum annuum] (GB:AAM12781.1); contains InterPro domain Auxin responsive SAUR protein; (InterPro:IPR003676)
259790_s_at	-1.49348	1.64105e-05	-0.448586	0.0336624	-0.469684	0.03135	0.575212	0.00390516	At1g29430 At5g27780	auxin-responsive family protein	17.2.3	hormone metabolism.auxin.induced-regulated-responsive-activated	259790_s_at	Transcript	MULTIPLE HITS: (at1g29430,at5g27780). at1g29430: auxin-responsive family protein | chr1:10302650-10303335 REVERSE at5g27780: auxin-responsive family protein | chr5:9838885-9839313 REVERSE	259790_s_at	832840 /// 839819	---	---	74104	At1g29430	NM_102683 /// NM_122660	259790_s_at	NA	auxin-responsive family protein; similar to auxin-responsive family protein [Arabidopsis thaliana] (TAIR:AT5G27780.1); similar to auxin-induced SAUR-like protein [Capsicum annuum] (GB:AAM12781.1); contains InterPro domain Auxin responsive SAUR protein; (InterPro:IPR003676); auxin-responsive family protein; similar to auxin-responsive family protein [Arabidopsis thaliana] (TAIR:AT1G29430.1); simil…
259801_at	-1.17181	0.00166426	-0.957135	0.0132944	0.529722	0.0993869	0.744395	0.0144812	At1g72230	plastocyanin-like domain-containing protein	26.19	misc.plastocyanin-like	259801_at	Transcript	(at1g72230): plastocyanin-like domain-containing protein | chr1:27188066-27189244 FORWARD	259801_at	843555	---	---	17883	At1g72230	NM_105882	259801_at	NA	plastocyanin-like domain-containing protein; similar to plastocyanin-like domain-containing protein [Arabidopsis thaliana] (TAIR:AT1G22480.1); similar to Blue copper protein precursor (GB:Q41001); contains InterPro domain Cupredoxin; (InterPro:IPR008972); contains InterPro domain Blue (type 1) copper domain; (InterPro:IPR000923); contains InterPro domain Plastocyanin-like; (InterPro:IPR003245)
259841_at	-1.271	3.96209e-05	-0.872559	0.00122892	-0.290136	0.112186	0.108307	0.493899	At1g52200	unknown protein	35.1	not assigned.no ontology	259841_at	Transcript	(at1g52200): unknown protein | chr1:19442068-19443529 REVERSE	259841_at	841650	---	---	37647	At1g52200	NM_104100	259841_at	NA	similar to unknown protein [Arabidopsis thaliana] (TAIR:AT3G18470.1); similar to Uncharacterized Cys-rich domain [Medicago truncatula] (GB:ABD32291.1); contains InterPro domain Protein of unknown function Cys-rich; (InterPro:IPR006461)
259925_at	1.21915	6.6117e-05	0.825018	0.0023275	0.00280348	0.99028	-0.391329	0.0269114	At1g75040	PR-5__PR5 (PATHOGENESIS-RELATED GENE 5)	20.1	stress.biotic	259925_at	Transcript	(at1g75040): Symbols: PR5, PR-5 | PR5 (PATHOGENESIS-RELATED GENE 5) | chr1:28177703-28178940 FORWARD	259925_at	843842	---	---	322	At1g75040	NM_106161	259925_at	PR5	Thaumatin-like protein involved in response to pathogens. mRNA level of the PR-5 gene (At1g75040)is significantly changed after cutting the inflorescence stem indicating the existence of a network of signal transducing pathways as other stress-regulated genes (At5g01410, At3g17800, At1g29930)do not response to the treatment.
259982_at	-1.42472	2.58629e-05	-0.655255	0.00768947	0.00763191	0.97221	0.777092	0.00080378	At1g76410	ATL8; protein binding / zinc ion binding	29.5.11.4.2	protein.degradation.ubiquitin.E3.RING	259982_at	Transcript	(at1g76410): Symbols: ATL8 | ATL8; protein binding / zinc ion binding | chr1:28668848-28669646 FORWARD	259982_at	843974	---	---	34661	At1g76410	NM_106291	259982_at	AT1G76410.1	ATL8; protein binding / zinc ion binding; Identical to RING-H2 finger protein ATL1R (RING-H2 finger protein ATL8) (ATL1R) [Arabidopsis Thaliana] (GB:Q8LC69;GB:Q9S783); similar to zinc finger (C3HC4-type RING finger) family protein [Arabidopsis thaliana] (TAIR:AT1G20823.1); similar to zinc finger protein [Brassica rapa] (GB:ABK56013.1); contains InterPro domain Zinc finger, RING-type; (InterPro:IP…
259987_at	-1.45735	5.71511e-05	-0.767251	0.00747077	0.46474	0.0536243	1.15484	0.000224074	At1g75030	ATLP-3	20.1	stress.biotic	259987_at	Transcript	(at1g75030): Symbols: ATLP-3 | ATLP-3 | chr1:28174378-28175383 FORWARD	259987_at	843841	---	---	17946	At1g75030	NM_106160	259987_at	AT1G75030.1; ATLP-3	encodes a PR5-like protein; encodes a PR5-like protein
260027_at	1.17104	0.000561526	0.220775	0.390742	-0.325527	0.19541	-1.2758	0.000278039	At1g29950 At1g29951 At1g29952	transcription factor/ transcription regulator	27.3.6	RNA.regulation of transcription.bHLH,Basic Helix-Loop-Helix family	260027_at	Transcript	MULTIPLE HITS: (at1g29952,at1g29951,at1g29950). at1g29952: Symbols: CPuORF34 | CPuORF34 (Conserved peptide upstream open reading frame 34) | chr1:10491975-10494598 FORWARD at1g29951: Symbols: CPuORF35 | CPuORF35 (Conserved peptide upstream open reading frame 35) | chr1:10491975-10494598 FORWARD at1g29950: transcription factor/ transcription regulator | chr1:10491698-10494598 FORWARD	260027_at	6240620 /// 6240759 /// 839873	---	---	43371	At1g29950	NM_001123914 /// NM_001123915 /// NM_102735 /// NM_202208	260027_at	NA	transcription factor/ transcription regulator; similar to transcription factor/ transcription regulator [Arabidopsis thaliana] (TAIR:AT5G50010.1); similar to Helix-loop-helix DNA-binding [Medicago truncatula] (GB:ABE90109.1); contains InterPro domain Helix-loop-helix DNA-binding; (InterPro:IPR011598); contains InterPro domain Basic helix-loop-helix dimerisation region bHLH; (InterPro:IPR001092); …
260248_at	1.31	3.30975e-05	1.0386	0.00041964	-0.0305351	0.873921	-0.301938	0.0632026	At1g74310	HOT1_HSP101__ATHSP101 (ARABIDOPSIS THALIANA HEAT SHOCK PROTEIN 101); ATP binding / ATPase/ nucleoside-triphosphatase/ nucleotide binding / protein binding	20.2.1	stress.abiotic.heat	260248_at	Transcript	(at1g74310): Symbols: ATHSP101, HSP101, HOT1 | ATHSP101 (ARABIDOPSIS THALIANA HEAT SHOCK PROTEIN 101); ATP binding / ATPase/ nucleoside-triphosphatase/ nucleotide binding / protein binding | chr1:27936508-27940190 REVERSE	260248_at	843771	---	---	48370	At1g74310	NM_106091	260248_at	ATHSP101	Encodes ClpB1, which belongs to the Casein lytic proteinase/heat shock protein 100 (Clp/Hsp100) family. Involved in refolding of proteins which form aggregates under heat stress. Also known as AtHsp101. AtHsp101 is a cytosolic heat shock protein required for acclimation to high temperature.
260264_at	-1.08934	0.000437284	-0.487974	0.0503139	0.223114	0.309292	0.824482	0.00159157	At1g68500	unknown protein	35.2	not assigned.unknown	260264_at	Transcript	(at1g68500): unknown protein | chr1:25702003-25702511 FORWARD	260264_at	843179	---	---	35514	At1g68500	NM_105521	260264_at	NA	unknown protein
260276_at	-1.23343	0.000357293	0.485826	0.0691427	-0.114712	0.6435	1.60454	9.13543e-05	At1g80450	VQ motif-containing protein	35.1	not assigned.no ontology	260276_at	Transcript	(at1g80450): VQ motif-containing protein | chr1:30243930-30244783 REVERSE	260276_at	844384	---	---	33895	At1g80450	NM_106693	260276_at	NA	VQ motif-containing protein; similar to VQ motif-containing protein [Arabidopsis thaliana] (TAIR:AT5G08480.2); similar to VQ [Medicago truncatula] (GB:ABE77905.1); contains InterPro domain VQ; (InterPro:IPR008889)
260429_at	1.1212	8.15341e-05	0.20841	0.244226	0.0981757	0.575361	-0.81461	0.000453896	At1g72450	TIFY11B__JAZ6 (JASMONATE-ZIM-DOMAIN PROTEIN 6)	35.2	not assigned.unknown	260429_at	Transcript	(at1g72450): Symbols: JAZ6, TIFY11B | JAZ6 (JASMONATE-ZIM-DOMAIN PROTEIN 6) | chr1:27274065-27276317 REVERSE	260429_at	843577	---	---	25041	At1g72450	NM_105904	260429_at	AT1G72450.1	similar to unknown protein [Arabidopsis thaliana] (TAIR:AT1G17380.1); similar to PnFL-2 [Ipomoea nil] (GB:AAG49896.1); similar to Os07g0615200 [Oryza sativa (japonica cultivar-group)] (GB:NP_001060268.1); similar to Os03g0402800 [Oryza sativa (japonica cultivar-group)] (GB:NP_001050322.1); contains InterPro domain ZIM; (InterPro:IPR010399)
260462_at	2.27332	3.45059e-07	2.29785	9.24813e-07	0.318227	0.0702571	0.342761	0.0272348	At1g10970	ATZIP4__ZIP4 (ZINC TRANSPORTER 4 PRECURSOR); cation transmembrane transporter/ copper ion transmembrane transporter	34.12	transport.metal	260462_at	Transcript	(at1g10970): Symbols: ZIP4, ATZIP4 | ZIP4 (ZINC TRANSPORTER 4 PRECURSOR); cation transmembrane transporter/ copper ion transmembrane transporter | chr1:3665087-3667139 REVERSE	260462_at	837640	---	---	27895	At1g10970	NM_100972	260462_at	ZIP4	A member of Zrt- and Irt-related protein (ZIP) family. transcript is induced in response to zinc deficiency in the root and shoot. Expression is regulated by copper, but response to copper deficiency is detected only after three weeks of deficiency.
260522_x_at	1.11811	5.98508e-05	0.604749	0.00673854	0.838869	0.0069309	0.325505	0.0379923	At2g41730	unknown protein	35.2	not assigned.unknown	260522_x_at	Transcript	(at2g41730): unknown protein | chr2:17409463-17409937 FORWARD	260522_x_at	818772	---	---	42794	At2g41730	NM_129737	260522_x_at	NA	similar to unknown protein [Arabidopsis thaliana] (TAIR:AT5G24640.1)
260527_at	-2.0845	3.10389e-06	-0.266412	0.202377	-0.51515	0.0326373	1.30294	9.97375e-05	At2g47270	transcription factor/ transcription regulator	27.3.6	RNA.regulation of transcription.bHLH,Basic Helix-Loop-Helix family	260527_at	Transcript	(at2g47270): transcription factor/ transcription regulator | chr2:19411560-19412151 REVERSE	260527_at	819340	---	---	36386	At2g47270	NM_130295	260527_at	NA	transcription factor/ transcription regulator; contains InterPro domain Helix-loop-helix DNA-binding; (InterPro:IPR011598)
260551_at	-1.46901	0.000413339	-0.266318	0.382935	-0.502259	0.105989	0.700431	0.0168686	At2g43510	ATTI1; serine-type endopeptidase inhibitor	20.1.7.12	stress.biotic.PR-proteins.plant defensins	260551_at	Transcript	(at2g43510): Symbols: ATTI1 | ATTI1; serine-type endopeptidase inhibitor | chr2:18067172-18067802 FORWARD	260551_at	818952	---	---	10318	At2g43510	NM_129912	260551_at	AT2G43510.1; ATTI1	Member of the defensin-like (DEFL) family. Encodes putative trypsin inhibitor protein which may function in defense against herbivory.; Member of the defensin-like (DEFL) family. Encodes putative trypsin inhibitor protein which may function in defense against herbivory.
260553_at	-2.29099	1.97847e-05	-0.764602	0.025195	0.220427	0.439746	1.74681	0.000125307	At2g41800	FUNCTIONS IN: molecular_function unknown; INVOLVED IN: biological_process unknown; LOCATED IN: cell wall, plant-type cell wall; EXPRESSED IN: 7 plant structures; EXPRESSED DURING: 4 anthesis, C globular stage, petal differentiation and expansion stage; CONTAINS InterPro DOMAIN/s: Protein of unknown function DUF642 (InterPro:IPR006946), Galactose-binding like (InterPro:IPR008979); BEST Arabidopsis…	35.2	not assigned.unknown	260553_at	Transcript	(at2g41800): FUNCTIONS IN: molecular_function unknown; INVOLVED IN: biological_process unknown; LOCATED IN: cell wall, plant-type cell wall; EXPRESSED IN: 7 plant structures; EXPRESSED DURING: 4 anthesis, C globular stage, petal differentiation and expansion stage; CONTAINS InterPro DOMAIN/s: Protein of unknown function DUF642 (InterPro:IPR006946), Galactose-binding like (InterPro:IPR008979); BES…	260553_at	818779	---	---	27769	At2g41800	NM_129744	260553_at	NA	similar to unknown protein [Arabidopsis thaliana] (TAIR:AT2G41810.1); similar to Os03g0807700 [Oryza sativa (japonica cultivar-group)] (GB:NP_001051644.1); similar to unknown [Ricinus communis] (GB:CAB02653.1); contains InterPro domain Galactose-binding like; (InterPro:IPR008979); contains InterPro domain Protein of unknown function DUF642; (InterPro:IPR006946)
260556_at	-2.84259	8.21283e-08	-1.98098	2.37855e-06	-0.0882387	0.590507	0.773367	0.000411691	At2g43620	chitinase, putative	20.1	stress.biotic	260556_at	Transcript	(at2g43620): chitinase, putative | chr2:18093770-18095025 REVERSE	260556_at	818964	---	---	43170	At2g43620	NM_129924	260556_at	NA	chitinase, putative; similar to glycoside hydrolase family 19 protein [Arabidopsis thaliana] (TAIR:AT2G43610.1); similar to Basic endochitinase CHB4 precursor (GB:Q06209); contains InterPro domain Chitin-binding, type 1; (InterPro:IPR001002); contains InterPro domain Glycoside hydrolase, family 19; (InterPro:IPR000726)
260568_at	1.15495	3.25689e-05	0.779213	0.00115205	-0.520658	0.0137899	-0.896395	0.000155245	At2g43570	chitinase, putative	20.1	stress.biotic	260568_at	Transcript	(at2g43570): chitinase, putative | chr2:18076224-18077463 REVERSE	260568_at	818959	---	---	36876	At2g43570	NM_129919	260568_at	NA	chitinase, putative; similar to chitinase, putative [Arabidopsis thaliana] (TAIR:AT2G43590.1); similar to chitinase class 4-like protein [Brassica napus] (GB:AAK62047.1); contains InterPro domain Chitin-binding, type 1; (InterPro:IPR001002); contains InterPro domain Glycoside hydrolase, family 19; (InterPro:IPR000726)
260664_at	-1.45743	1.37031e-05	-0.399867	0.042557	0.152245	0.373926	1.20981	7.57364e-05	At1g19510	ATRL5 (ARABIDOPSIS RAD-LIKE 5); DNA binding / transcription factor	27.3.25	RNA.regulation of transcription.MYB domain transcription factor family	260664_at	Transcript	(at1g19510): Symbols: ATRL5 | ATRL5 (ARABIDOPSIS RAD-LIKE 5); DNA binding / transcription factor | chr1:6756284-6757377 REVERSE	260664_at	838537	---	---	41742	At1g19510	NM_101808	260664_at	NA	myb family transcription factor; similar to myb family transcription factor [Arabidopsis thaliana] (TAIR:AT1G75250.2); similar to myb-like protein RL3 [Antirrhinum majus] (GB:ABI14752.1); contains InterPro domain Homeodomain-like; (InterPro:IPR009057); contains InterPro domain Myb, DNA-binding; (InterPro:IPR001005)
260696_at	1.2399	4.47888e-05	0.0644434	0.739064	0.128809	0.456066	-1.04665	0.000130462	At1g32520	unknown protein	35.2	not assigned.unknown	260696_at	Transcript	(at1g32520): unknown protein | chr1:11758211-11759280 REVERSE	260696_at	840146	---	---	40126	At1g32520	NM_102987	260696_at	NA	similar to Os11g0220300 [Oryza sativa (japonica cultivar-group)] (GB:NP_001067521.1); similar to hypothetical protein [Oryza sativa (japonica cultivar-group)] (GB:BAD61574.1)
260741_at	-1.05926	0.000118837	-1.13179	0.000233188	0.421667	0.0379242	0.349143	0.0347623	At1g15040	glutamine amidotransferase-related	35.1	not assigned.no ontology	260741_at	Transcript	(at1g15040): glutamine amidotransferase-related | chr1:5179887-5181389 REVERSE	260741_at	838069	---	---	48191	At1g15045	NM_101374 /// NM_180612	260741_at	NA	glutamine amidotransferase-related; similar to catalytic [Arabidopsis thaliana] (TAIR:AT5G38200.1); similar to Os01g0138800 [Oryza sativa (japonica cultivar-group)] (GB:NP_001041973.1); similar to peptidase C26 [Chloroflexus aggregans DSM 9485] (GB:ZP_01516129.1); contains InterPro domain Peptidase C26; (InterPro:IPR011697); contains InterPro domain Glutamine amidotransferase superfamily; (InterP…
260744_at	-2.31927	7.75476e-07	-1.6716	1.82518e-05	0.691521	0.0103125	1.33919	6.11019e-05	At1g15010	unknown protein	35.2	not assigned.unknown	260744_at	Transcript	(at1g15010): unknown protein | chr1:5171207-5171742 FORWARD	260744_at	838066	---	---	17008	At1g15010	NM_101370	260744_at	NA	similar to unknown protein [Arabidopsis thaliana] (TAIR:AT2G01300.1); similar to Os01g0121500 [Oryza sativa (japonica cultivar-group)] (GB:NP_001041876.1); similar to Os01g0121600 [Oryza sativa (japonica cultivar-group)] (GB:NP_001041877.1)
260754_at	-1.41657	0.000103704	-0.766016	0.00987825	-0.31737	0.170023	0.333182	0.105553	At1g49000	unknown protein	35.2	not assigned.unknown	260754_at	Transcript	(at1g49000): unknown protein | chr1:18123459-18124165 REVERSE	260754_at	841322	---	---	43849	At1g49000	NM_103793	260754_at	NA	similar to unknown protein [Arabidopsis thaliana] (TAIR:AT3G18560.1); similar to Os02g0711400 [Oryza sativa (japonica cultivar-group)] (GB:NP_001047903.1); similar to hypothetical protein [Oryza sativa (japonica cultivar-group)] (GB:BAD45365.1)
260804_at	-1.28346	0.00040686	0.243127	0.358435	-0.230735	0.365502	1.29585	0.000305621	At1g78410	VQ motif-containing protein	35.1	not assigned.no ontology	260804_at	Transcript	(at1g78410): VQ motif-containing protein | chr1:29502582-29503241 FORWARD	260804_at	844177	---	---	28332	At1g78410	NM_106488	260804_at	NA	VQ motif-containing protein; similar to Avr9/Cf-9 rapidly elicited protein 169 [Nicotiana tabacum] (GB:AAG43552.1); contains InterPro domain VQ; (InterPro:IPR008889)
260887_at	-1.16708	0.000282118	-0.58703	0.0252422	0.179551	0.411522	0.759605	0.00243956	At1g29160	Dof-type zinc finger domain-containing protein	27.3.8	RNA.regulation of transcription.C2C2(Zn) DOF zinc finger family	260887_at	Transcript	(at1g29160): Dof-type zinc finger domain-containing protein | chr1:10183797-10184324 REVERSE	260887_at	839790	---	---	64845	At1g29160	NM_102657	260887_at	NA	Dof-type zinc finger domain-containing protein; Identical to Dof zinc finger protein DOF1.5 (AtDOF1.5) (DOF1.5) [Arabidopsis Thaliana] (GB:P68350); similar to Dof-type zinc finger domain-containing protein [Arabidopsis thaliana] (TAIR:AT2G34140.1); similar to Dof3 [Glycine max] (GB:ABI16004.1); contains InterPro domain Zinc finger, Dof-type; (InterPro:IPR003851)
260897_at	1.02375	0.000171653	-0.00756355	0.973642	0.459441	0.03135	-0.571869	0.00360753	At1g29330	AERD2_ATERD2__ERD2 (ENDOPLASMIC RETICULUM RETENTION DEFECTIVE 2); KDEL sequence binding / receptor	29.3.4.1	protein.targeting.secretory pathway.ER	260897_at	Transcript	(at1g29330): Symbols: ATERD2, AERD2, ERD2 | ERD2 (ENDOPLASMIC RETICULUM RETENTION DEFECTIVE 2); KDEL sequence binding / receptor | chr1:10258248-10261112 REVERSE	260897_at	839807	---	---	15796	At1g29330	NM_102673	260897_at	AT1G29330.1; ERD2	Encodes a protein similar in sequence to animal and yeast endoplasmic reticulum retention signal receptor. This protein can functionally complement the yeast homologue. Transcript is detected in flower buds, stems, root, and leaves.; Encodes a protein similar in sequence to animal and yeast endoplasmic reticulum retention signal receptor. This protein can functionally complement the yeast homolog…
260904_at	-1.18774	0.000612218	0.554114	0.0543611	-0.367706	0.16109	1.37415	0.000232244	At1g02450	NIMIN-1__NIMIN1 (NIM1-INTERACTING 1); protein binding	27.3.99	RNA.regulation of transcription.unclassified	260904_at	Transcript	(at1g02450): Symbols: NIMIN1, NIMIN-1 | NIMIN1 (NIM1-INTERACTING 1); protein binding | chr1:497976-498516 REVERSE	260904_at	837800	---	---	10196	At1g02450	NM_100126	260904_at	AT1G02450.1	NIMIN1 modulates PR gene expression according the following model: NPR1 forms a ternary complex with NIMIN1 and TGA factors upon SAR induction that binds to a positive regulatory cis-element of the PR-1 promoter, termed LS7. This leads to PR-1 gene induction. NIMIN1 decreases transcriptional activation, possibly through its EAR motif, which results in fine-tuning of PR-1 gene expression.
260914_at	-1.13378	0.000150061	-0.912136	0.00174156	0.274231	0.163911	0.495872	0.0115473	At1g02640	ATBXL2__BXL2 (BETA-XYLOSIDASE 2); hydrolase, hydrolyzing O-glycosyl compounds	10.6.2	cell wall.degradation.mannan-xylose-arabinose-fucose	260914_at	Transcript	(at1g02640): Symbols: BXL2, ATBXL2 | BXL2 (BETA-XYLOSIDASE 2); hydrolase, hydrolyzing O-glycosyl compounds | chr1:564205-567769 FORWARD	260914_at	837940	---	---	25322	At1g02640	NM_100144	260914_at	BXL2	encodes a protein similar to a beta-xylosidase located in the extracellular matrix. This is a member of glycosyl hydrolase family 3 and has six other closely related members.
261032_at	1.00484	0.000400591	0.32376	0.12672	-0.383472	0.077919	-1.06455	0.000243393	At1g17430	hydrolase, alpha/beta fold family protein	35.1	not assigned.no ontology	261032_at	Transcript	(at1g17430): hydrolase, alpha/beta fold family protein | chr1:5982267-5984013 FORWARD	261032_at	838315	---	---	41836	At1g17430	NM_101604	261032_at	NA	hydrolase, alpha/beta fold family protein; similar to hydrolase, alpha/beta fold family protein [Arabidopsis thaliana] (TAIR:AT1G72620.1); similar to Alpha/beta hydrolase fold [Medicago truncatula] (GB:ABE81749.1); similar to Os03g0178500 [Oryza sativa (japonica cultivar-group)] (GB:NP_001049153.1); similar to Os07g0622700 [Oryza sativa (japonica cultivar-group)] (GB:NP_001060317.1); contains Int…
261125_at	1.02487	0.00115887	0.733463	0.0165043	-0.128839	0.608227	-0.420246	0.0659491	At1g04990	zinc finger (CCCH-type) family protein	27.3.11	RNA.regulation of transcription.C2H2 zinc finger family	261125_at	Transcript	(at1g04990): zinc finger (CCCH-type) family protein | chr1:1419141-1421639 REVERSE	261125_at	839351	---	---	21743	At1g04990	NM_100378 /// NM_202030	261125_at	NA	zinc finger (CCCH-type) family protein; Identical to Zinc finger CCCH domain-containing protein ZFN-like 4 [Arabidopsis Thaliana] (GB:Q94AD9;GB:Q9MAU8); similar to ZFN2 (ZINC FINGER PROTEIN 2), nucleic acid binding [Arabidopsis thaliana] (TAIR:AT2G32930.1); similar to Zinc finger, CCCH-type; Sugar transporter superfamily [Medicago truncatula] (GB:ABD28369.1); contains InterPro domain Zinc finger,…
261135_at	-4.01086	6.34273e-08	-1.78481	2.95038e-05	-0.141907	0.486659	2.08415	1.33355e-05	At1g19610	LCR78__PDF1.4	20.1	stress.biotic	261135_at	Transcript	(at1g19610): Symbols: LCR78, PDF1.4 | PDF1.4 | chr1:6781483-6782039 REVERSE	261135_at	838548	---	---	27139	At1g19610	NM_101817	261135_at	AT1G19610.1	LCR78/PDF1.4 (Low-molecular-weight cysteine-rich 78); Identical to Low-molecular-weight cysteine-rich protein LCR78 precursor (Putative defensin AMP1 protein) (LCR78) [Arabidopsis Thaliana] (GB:P82787;GB:Q8VZQ7;GB:Q9FWR6); similar to LCR67/PDF1.1 (Low-molecular-weight cysteine-rich 67) [Arabidopsis thaliana] (TAIR:AT1G75830.1); similar to defensin [Helianthus annuus] (GB:AAM27914.1); contains Int…
261192_at	1.14825	0.00086219	0.601447	0.0449097	0.111763	0.682205	-0.435042	0.0733772	At1g32870	ANAC013__ANAC13 (Arabidopsis thaliana NAC domain protein 13); transcription factor	27.3.27	RNA.regulation of transcription.NAC domain transcription factor family	261192_at	Transcript	(at1g32870): Symbols: ANAC13, ANAC013 | ANAC13 (Arabidopsis thaliana NAC domain protein 13); transcription factor | chr1:11911679-11913947 FORWARD	261192_at	840181	---	---	11970	At1g32870	NM_001123929 /// NM_103021	261192_at	AT1G32870.1	ANAC013 (Arabidopsis NAC domain containing protein 13); transcription factor; similar to ANAC016 (Arabidopsis NAC domain containing protein 16), transcription factor [Arabidopsis thaliana] (TAIR:AT1G34180.1); similar to nam-like protein 7 [Petunia x hybrida] (GB:AAM34770.1); contains InterPro domain No apical meristem (NAM) protein; (InterPro:IPR003441)
261229_at	1.04559	0.000154308	0.228292	0.215892	0.140079	0.430661	-0.677215	0.00147395	At1g20090	ARAC4_ATRAC4_ATROP2__ROP2 (RHO-RELATED PROTEIN FROM PLANTS 2); GTP binding	30.5	signalling.G-proteins	261229_at	Transcript	(at1g20090): Symbols: ARAC4, ROP2, ATROP2, ATRAC4 | ROP2 (RHO-RELATED PROTEIN FROM PLANTS 2); GTP binding | chr1:6966922-6968933 FORWARD	261229_at	838598	---	---	23198	At1g20090	NM_101863	261229_at	AT1G20090.1	Member of the Rho GTPase family. Functions to organize the microtubular cytoskeleton in combination with RIC1 and RIC4. These interactions affect pavement cell morphogenesis and pollen tube growth. ROP2 expression is stimulated by brassinosteroid treatment (PMID 16141452).
261256_at	-1.23189	0.00382423	-0.494666	0.19737	-0.0635129	0.876004	0.673714	0.0520792	At1g05760	RTM1 (restricted tev movement 1); sugar binding	20.1	stress.biotic	261256_at	Transcript	(at1g05760): Symbols: RTM1 | RTM1 (restricted tev movement 1); sugar binding | chr1:1723734-1724486 REVERSE	261256_at	837084	---	---	11883	At1g05760	NM_100456	261256_at	AT1G05750.1; RTM1	PDE247 (PIGMENT DEFECTIVE 247); binding; similar to pentatricopeptide (PPR) repeat-containing protein [Arabidopsis thaliana] (TAIR:AT2G20540.1); similar to Tetratricopeptide-like helical [Medicago truncatula] (GB:ABD32761.1); contains InterPro domain Pentatricopeptide repeat; (InterPro:IPR002885); contains InterPro domain Protein prenyltransferase; (InterPro:IPR008940); contains InterPro domain T…
261395_at	-1.02455	0.000548524	-0.525104	0.0360469	-0.40483	0.0827339	0.0946153	0.639021	At1g79700	ovule development protein, putative	27.3.3	RNA.regulation of transcription.AP2/EREBP, APETALA2/Ethylene-responsive element binding protein family	261395_at	Transcript	(at1g79700): ovule development protein, putative | chr1:29990336-29993724 REVERSE	261395_at	844309	---	---	48398	At1g79700	NM_001084380 /// NM_106619	261395_at	NA	ovule development protein, putative; similar to ovule development protein, putative [Arabidopsis thaliana] (TAIR:AT1G16060.1); similar to Os08g0442400 [Oryza sativa (japonica cultivar-group)] (GB:NP_001061917.1); similar to AP2/EREBP transcription factor-like protein [Oryza sativa (japonica cultivar-group)] (GB:BAD10030.1); similar to Os09g0423800 [Oryza sativa (japonica cultivar-group)] (GB:NP_0…
261431_at	1.92749	4.85625e-06	0.952413	0.00157959	0.250697	0.208119	-0.724384	0.00176458	At1g18710	AtMYB47 (myb domain protein 47); DNA binding / transcription factor	27.3.25	RNA.regulation of transcription.MYB domain transcription factor family	261431_at	Transcript	(at1g18710): Symbols: AtMYB47 | AtMYB47 (myb domain protein 47); DNA binding / transcription factor | chr1:6450594-6453114 FORWARD	261431_at	838453	---	---	10906	At1g18710	NM_101729	261431_at	AT1G18710.1	Member of the R2R3 factor gene family.
261456_at	-1.07304	0.000192271	-0.580178	0.0148507	0.112298	0.558919	0.605159	0.00382445	At1g21050	unknown protein	35.2	not assigned.unknown	261456_at	Transcript	(at1g21050): unknown protein | chr1:7366775-7367678 FORWARD	261456_at	838699	---	---	41674	At1g21050	NM_101958	261456_at	NA	similar to unknown protein [Arabidopsis thaliana] (TAIR:AT1G76610.1); similar to Plant-specific domain of unknown function 3588 [Medicago truncatula] (GB:ABE91797.1); contains InterPro domain Protein of unknown function DUF617, plant; (InterPro:IPR006460)
261459_at	-1.03603	0.00220053	-0.0362958	0.915391	-0.549881	0.073603	0.449858	0.0819102	At1g21100	O-methyltransferase, putative	26.6	misc.O-methyl transferases	261459_at	Transcript	(at1g21100): O-methyltransferase, putative | chr1:7386839-7388428 REVERSE	261459_at	838706	---	---	20490	At1g21100	NM_101964	261459_at	NA	O-methyltransferase, putative; similar to O-methyltransferase, putative [Arabidopsis thaliana] (TAIR:AT1G21120.1); similar to O-methyltransferase, putative [Arabidopsis thaliana] (TAIR:AT1G21110.1); similar to O-methyltransferase, putative [Arabidopsis thaliana] (TAIR:AT1G21130.1); similar to phloroglucinol O-methyltransferase [Rosa chinensis var. spontanea] (GB:BAD18975.1); contains InterPro dom…
261480_at	-1.02841	0.000374176	-0.377728	0.0864091	-0.85051	0.00918864	-0.199832	0.270249	At1g14280	PKS2 (PHYTOCHROME KINASE SUBSTRATE 2)	30.11	signalling.light	261480_at	Transcript	(at1g14280): Symbols: PKS2 | PKS2 (PHYTOCHROME KINASE SUBSTRATE 2) | chr1:4877627-4879149 FORWARD	261480_at	837989	---	---	12033	At1g14280	NM_101294	261480_at	PKS2	Encodes phytochrome kinase substrate 2. PKS proteins are critical for hypocotyl phototropism.
261493_at	1.0941	5.09131e-05	0.124845	0.445752	0.384494	0.0372057	-0.584764	0.00160771	At1g14410	ATWHY1_PTAC1__WHY1 (WHIRLY 1); DNA binding / telomeric DNA binding	27.3.67	RNA.regulation of transcription.putative transcription regulator	261493_at	Transcript	(at1g14410): Symbols: ATWHY1, PTAC1, WHY1 | WHY1 (WHIRLY 1); DNA binding / telomeric DNA binding | chr1:4929123-4930904 REVERSE	261493_at	838003	---	---	12043	At1g14410	NM_101308	261493_at	AT1G14410.1	Encodes a homolog of the potato p24 protein. Binds single strand telomeric repeats. Negatively regulates telomerase activity and telomere length.
261567_at	-1.53151	1.37031e-05	-0.457744	0.0310237	0.167981	0.350942	1.24174	8.55582e-05	At1g33055	unknown protein	35.2	not assigned.unknown	261567_at	Transcript	(at1g33055): unknown protein | chr1:11972240-11972590 REVERSE	261567_at	840201	---	---	19050	At1g33055	NM_103039	261567_at	NA	unknown protein
261597_at	-1.04063	0.000125765	-0.536543	0.0138048	0.457654	0.0286019	0.961736	0.000186319	At1g49780	PUB26 (PLANT U-BOX 26); binding / ubiquitin-protein ligase	27.3.64	RNA.regulation of transcription.PHOR1	261597_at	Transcript	(at1g49780): Symbols: PUB26 | PUB26 (PLANT U-BOX 26); binding / ubiquitin-protein ligase | chr1:18428906-18430319 REVERSE	261597_at	841401	---	---	38168	At1g49780	NM_103865	261597_at	NA	U-box domain-containing protein; similar to U-box domain-containing protein [Arabidopsis thaliana] (TAIR:AT3G19380.1); similar to putative immediate-early fungal elicitor protein CMPG1 [Oryza sativa (japonica cultivar-group)] (GB:BAD16187.1); contains InterPro domain Armadillo-like helical; (InterPro:IPR011989); contains InterPro domain U box; (InterPro:IPR003613)
261662_at	-1.00954	0.00196866	-0.0246397	0.941479	0.165951	0.541239	1.15085	0.000756771	At1g18350	BUD1_MKK7__ATMKK7; MAP kinase kinase/ kinase	30.6	signalling.MAP kinases	261662_at	Transcript	(at1g18350): Symbols: ATMKK7, BUD1, MKK7 | ATMKK7; MAP kinase kinase/ kinase | chr1:6315651-6316738 FORWARD	261662_at	838416	---	---	51662	At1g18350	NM_101693	261662_at	AT1G18350.1; ATMKK7	MAP kinase kinase7. Member of plant mitogen-activated protein kinase kinase group D. Negative regulator of polar auxin transport.; MAP kinase kinase7. Member of plant mitogen-activated protein kinase kinase group D. Negative regulator of polar auxin transport.
261684_at	-4.00632	6.34273e-08	-3.01333	9.24813e-07	-0.543041	0.0308879	0.449951	0.0262995	At1g47400	unknown protein	35.2	not assigned.unknown	261684_at	Transcript	(at1g47400): unknown protein | chr1:17385717-17386186 FORWARD	261684_at	841144	---	---	38629	At1g47400	NM_103634	261684_at	NA	similar to unknown protein [Arabidopsis thaliana] (TAIR:AT1G47395.1)
261766_at	-1.26782	4.42844e-05	-0.690957	0.00494043	0.0573004	0.760447	0.634164	0.00198032	At1g15580	ATAUX2-27_AUX2-27__IAA5 (INDOLE-3-ACETIC ACID INDUCIBLE 5); transcription factor	27.3.40	RNA.regulation of transcription.Aux/IAA family	261766_at	Transcript	(at1g15580): Symbols: IAA5, ATAUX2-27, AUX2-27 | IAA5 (INDOLE-3-ACETIC ACID INDUCIBLE 5); transcription factor | chr1:5365665-5366497 REVERSE	261766_at	838128	---	---	28674	At1g15580	NM_101427	261766_at	AT1G15580.1; IAA5	auxin induced protein; auxin induced protein
261776_at	-1.0447	0.000709615	-0.156816	0.522522	0.329975	0.163841	1.21786	0.000252864	At1g76190	auxin-responsive family protein	17.2.3	hormone metabolism.auxin.induced-regulated-responsive-activated	261776_at	Transcript	(at1g76190): auxin-responsive family protein | chr1:28592225-28592596 FORWARD	261776_at	843952	---	---	52528	At1g76190	NM_106269	261776_at	NA	auxin-responsive family protein; similar to auxin-responsive family protein [Arabidopsis thaliana] (TAIR:AT1G20470.1); similar to auxin-induced SAUR-like protein [Capsicum annuum] (GB:AAM12781.1); contains InterPro domain Auxin responsive SAUR protein; (InterPro:IPR003676)
261817_at	-1.00273	0.000245287	-0.480628	0.0275114	-0.30944	0.110081	0.21266	0.197168	At1g08180	unknown protein	35.2	not assigned.unknown	261817_at	Transcript	(at1g08180): unknown protein | chr1:2564572-2565121 REVERSE	261817_at	837339	---	---	42272	At1g08180	NM_100692	261817_at	NA	similar to unknown protein [Arabidopsis thaliana] (TAIR:AT5G02420.1)
261821_at	-1.00355	0.000149214	-0.157406	0.370782	-0.266539	0.132072	0.579606	0.00264507	At1g11530	ATCXXS1 (C-terminal cysteine residue is changed to a serine 1); protein disulfide isomerase	21.1	redox.thioredoxin	261821_at	Transcript	(at1g11530): Symbols: ATCXXS1 | ATCXXS1 (C-terminal cysteine residue is changed to a serine 1); protein disulfide isomerase | chr1:3874437-3875484 FORWARD	261821_at	837696	---	---	11326	At1g11530	NM_101026	261821_at	AT1G11530.1	Encodes a single cysteine active site thioredoxin-related protein, similar to thioredoxin H-type from Arabidopsis thaliana SP:P29448, Nicotiana tabacum SP:Q07090; contains Pfam profile: PF00085 Thioredoxin;
261888_at	1.03587	0.000373886	0.377296	0.0885194	0.0722196	0.737249	-0.58636	0.00654034	At1g80800		29.2.1.2.1.12	protein.synthesis.ribosomal protein.eukaryotic.40S subunit.S12	261888_at	Transcript	(at1g80800): pseudogene, 40S ribosomal protein S12 (RPS12B), similar to ribosomal protein S12 GB:AAD39838 GI:5106775 from (Hordeum vulgare); blastp match of 65% identity and 4.7e-12 P-value to GP|23617253|dbj|BAC20920.1||AP005764 putative 40S ribosomal protein S12 {Oryza sativa (japonica cultivar-group)} | chr1:30364013-30364310 FORWARD	261888_at	---	---	---	49526	At1g80800	---	261888_at	NA	pseudogene, 40S ribosomal protein S12 (RPS12B), similar to ribosomal protein S12 GB:AAD39838 GI:5106775 from (Hordeum vulgare); blastp match of 65% identity and 4.7e-12 P-value to GP|23617253|dbj|BAC20920.1||AP005764 putative 40S ribosomal protein S12 {Oryza sativa (japonica cultivar-group)}
261951_at	-1.04107	0.000548524	-0.117883	0.617804	-0.768121	0.0126991	0.15507	0.435018	At1g64490	unknown protein	35.2	not assigned.unknown	261951_at	Transcript	(at1g64490): unknown protein | chr1:23952133-23952713 FORWARD	261951_at	842757	---	---	35993	At1g64490	NM_105124	261951_at	NA	similar to unknown protein [Arabidopsis thaliana] (TAIR:AT5G42060.1); similar to putative transcriptional coactivator [Brassica rapa] (GB:BAB41214.1)
262028_at	-1.14184	0.00150235	-0.531161	0.0900325	0.388484	0.186464	0.99916	0.00243987	At1g35560	TCP family transcription factor, putative	27.3.29	RNA.regulation of transcription.TCP transcription factor family	262028_at	Transcript	(at1g35560): TCP family transcription factor, putative | chr1:13115826-13117235 REVERSE	262028_at	840452	---	---	26325	At1g35560	NM_103253	262028_at	NA	TCP family transcription factor, putative; similar to TCP family transcription factor, putative [Arabidopsis thaliana] (TAIR:AT1G72010.1); similar to TCP transcription factor [Medicago truncatula] (GB:ABE87744.1); contains InterPro domain TCP transcription factor; (InterPro:IPR005333)
262050_at	1.69993	1.01423e-05	1.38188	0.000133822	-0.469102	0.0379557	-0.78716	0.000967238	At1g80130	binding	35.2	not assigned.unknown	262050_at	Transcript	(at1g80130): binding | chr1:30140961-30142646 REVERSE	262050_at	844353	---	---	23459	At1g80130	NM_106662	262050_at	NA	binding; similar to unknown protein [Arabidopsis thaliana] (TAIR:AT5G20190.1); similar to Os06g0606700 [Oryza sativa (japonica cultivar-group)] (GB:NP_001058025.1); similar to Tetratricopeptide-like helical [Medicago truncatula] (GB:ABE92930.1); contains InterPro domain Tetratricopeptide-like helical; (InterPro:IPR011990)
262118_at	1.07447	0.000623349	0.663088	0.019509	-0.0637949	0.798241	-0.475181	0.0329433	At1g02850	BGLU11 (BETA GLUCOSIDASE 11); catalytic/ cation binding / hydrolase, hydrolyzing O-glycosyl compounds	26.3	misc.gluco-, galacto- and mannosidases	262118_at	Transcript	(at1g02850): Symbols: BGLU11 | BGLU11 (BETA GLUCOSIDASE 11); catalytic/ cation binding / hydrolase, hydrolyzing O-glycosyl compounds | chr1:630505-633259 FORWARD	262118_at	839435	---	---	26199	At1g02850	NM_001123745 /// NM_100166 /// NM_179247 /// NM_202016 /// NM_202017	262118_at	NA	glycosyl hydrolase family 1 protein; similar to glycosyl hydrolase family 1 protein [Arabidopsis thaliana] (TAIR:AT4G22100.1); similar to Glycoside hydrolase, family 1 [Medicago truncatula] (GB:ABE85054.1); contains InterPro domain 6-phospho-beta-galactosidase, eukaryotic; (InterPro:IPR011580); contains InterPro domain Glycoside hydrolase, family 1; (InterPro:IPR001360); glycosyl hydrolase family…
262238_at	-1.28848	4.81197e-05	-1.16926	0.00026527	-0.638114	0.0126991	-0.518895	0.00692356	At1g48300	unknown protein	35.2	not assigned.unknown	262238_at	Transcript	(at1g48300): unknown protein | chr1:17847356-17848564 FORWARD	262238_at	841250	---	---	38447	At1g48300	NM_103727	262238_at	NA	similar to soluble diacylglycerol acyltransferase [Arachis hypogaea] (GB:AAX62735.1); contains InterPro domain Thioredoxin-like fold; (InterPro:IPR012336); contains InterPro domain Thioredoxin fold; (InterPro:IPR012335)
262259_s_at	-1.01461	0.000342238	-0.282938	0.16889	-0.611714	0.0176931	0.119954	0.503765	At1g53870 At1g53890	unknown protein	35.1	not assigned.no ontology	262259_s_at	Transcript	MULTIPLE HITS: (at1g53890,at1g53870). at1g53890: unknown protein | chr1:20124827-20125686 FORWARD at1g53870: unknown protein | chr1:20112262-20113121 FORWARD	262259_s_at	841824 /// 841827	---	---	37318	At1g53870	NM_001036107 /// NM_104264 /// NM_104267 /// NM_202292	262259_s_at	NA	similar to unknown protein [Arabidopsis thaliana] (TAIR:AT1G53890.1); similar to Protein of unknown function DUF567 [Medicago truncatula] (GB:ABE86462.1); contains InterPro domain Protein of unknown function DUF567; (InterPro:IPR007612); similar to unknown protein [Arabidopsis thaliana] (TAIR:AT1G53890.2); similar to Protein of unknown function DUF567 [Medicago truncatula] (GB:ABE86462.1); contai…
262260_at	1.1326	5.29112e-05	-0.0486216	0.794099	0.809037	0.00725732	-0.372179	0.0207996	At1g70850	MLP34 (MLP-LIKE PROTEIN 34)	20.2.99	stress.abiotic.unspecified	262260_at	Transcript	(at1g70850): Symbols: MLP34 | MLP34 (MLP-LIKE PROTEIN 34) | chr1:26715183-26716829 REVERSE	262260_at	843422	---	---	11631	At1g70850	NM_001036188 /// NM_105753 /// NM_180645	262260_at	AT1G70850.1; AT1G70850.2; AT1G70850.3; AT1G70850.1; AT1G70850.2; AT1G70850.3; AT1G70850.1; AT1G70850.2; AT1G70850.3	Bet v I allergen family protein; Identical to MLP-like protein 34 (MLP34) [Arabidopsis Thaliana] (GB:Q9SSK7); similar to Bet v I allergen family protein [Arabidopsis thaliana] (TAIR:AT1G70830.1); similar to major latex-like protein [Prunus persica] (GB:AAK14060.1); contains InterPro domain Bet v I allergen; (InterPro:IPR000916); Bet v I allergen family protein; Identical to MLP-like protein 34 (M…
262286_at	-1.06874	0.000221604	-0.14754	0.467978	-0.145732	0.44945	0.775471	0.00108742	At1g68585	unknown protein	35.2	not assigned.unknown	262286_at	Transcript	(at1g68585): unknown protein | chr1:25756600-25757563 FORWARD	262286_at	843188	---	---	71121	At1g68585	NM_105530	262286_at	NA	metal ion binding; contains InterPro domain Heavy metal transport/detoxification protein; (InterPro:IPR006121)
262383_at	1.28702	5.57505e-05	0.558259	0.0165289	-0.324435	0.102314	-1.05319	0.000186319	At1g72940	disease resistance protein (TIR-NBS class), putative	20.1.7	stress.biotic.PR-proteins	262383_at	Transcript	(at1g72940): disease resistance protein (TIR-NBS class), putative | chr1:27442238-27443856 FORWARD	262383_at	843625	---	---	28289	At1g72940	NM_105952	262383_at	NA	disease resistance protein (TIR-NBS class), putative; similar to disease resistance protein (TIR-NBS class), putative [Arabidopsis thaliana] (TAIR:AT1G72950.1); similar to resistance gene analog PU3 [Helianthus annuus] (GB:AAL07535.1); contains InterPro domain Disease resistance protein; (InterPro:IPR000767); contains InterPro domain Toll-Interleukin receptor; (InterPro:IPR000157)
262446_at	-1.25651	0.000435609	-0.295474	0.260027	-0.336189	0.191983	0.624846	0.0144566	At1g49310	unknown protein	35.2	not assigned.unknown	262446_at	Transcript	(at1g49310): unknown protein | chr1:18237863-18238367 REVERSE	262446_at	841354	---	---	38249	At1g49310	NM_103821	262446_at	NA	unknown protein
262476_at	1.00044	0.000240818	0.106942	0.584374	-0.0218582	0.913497	-0.915352	0.000321647	At1g50370	serine/threonine protein phosphatase, putative	29.4	protein.postranslational modification	262476_at	Transcript	(at1g50370): serine/threonine protein phosphatase, putative | chr1:18658647-18661974 FORWARD	262476_at	841459	---	---	18962	At1g50370	NM_103920	262476_at	NA	serine/threonine protein phosphatase, putative; similar to ATFYPP3 (SERINE/THREONINE PROTEIN PHOSPHATASE), protein serine/threonine phosphatase [Arabidopsis thaliana] (TAIR:AT3G19980.1); similar to Ser/Thr protein phosphatase homologous to PPX [Malus x domestica] (GB:CAA87385.1); similar to serine/threonine protein phosphatase 2A [Pisum sativum] (GB:AAM21172.1); contains InterPro domain Serine/th…
262703_at	-1.11018	0.000241767	0.0646302	0.778265	0.29898	0.153003	1.47379	6.63179e-05	At1g16510	auxin-responsive family protein	17.2.3	hormone metabolism.auxin.induced-regulated-responsive-activated	262703_at	Transcript	(at1g16510): auxin-responsive family protein | chr1:5644572-5645443 REVERSE	262703_at	838221	---	---	11323	At1g16510	NM_101516	262703_at	NA	auxin-responsive family protein; similar to auxin-responsive family protein [Arabidopsis thaliana] (TAIR:AT3G12830.1); similar to putative auxin-induced protein family [Zea mays] (GB:AAT42186.1); contains InterPro domain Auxin responsive SAUR protein; (InterPro:IPR003676)
262729_at	1.10585	0.000246377	0.0943228	0.670814	0.0246321	0.912463	-0.986895	0.000381995	At1g75840	ATGP3_ATROP4_ROP4__ARAC5 (RAC-LIKE GTP BINDING PROTEIN 5); GTP binding / GTPase	30.5	signalling.G-proteins	262729_at	Transcript	(at1g75840): Symbols: ARAC5, ATGP3, ROP4, ATROP4 | ARAC5 (RAC-LIKE GTP BINDING PROTEIN 5); GTP binding / GTPase | chr1:28475707-28477802 FORWARD	262729_at	843917	---	---	25499	At1g75840	NM_106234	262729_at	AT1G75840.1	Belongs to the plant-specific ROP group of Rho GTPases; localized to the plasma membrane of tips of root hairs; involved in polar growth control.
262756_at	-1.1432	0.000723155	-0.785695	0.0143203	0.286971	0.257995	0.64448	0.0124186	At1g16370	ATOCT6__OCT6 (ORGANIC CATION/CARNITINE TRANSPORTER 6); carbohydrate transmembrane transporter/ sugar:hydrogen symporter	34.99	transport.misc	262756_at	Transcript	(at1g16370): Symbols: ATOCT6, OCT6 | OCT6 (ORGANIC CATION/CARNITINE TRANSPORTER 6); carbohydrate transmembrane transporter/ sugar:hydrogen symporter | chr1:5596694-5598447 FORWARD	262756_at	838207	---	---	41885	At1g16370	NM_101503	262756_at	AT1G16370.1	transporter-related; similar to transporter-related [Arabidopsis thaliana] (TAIR:AT1G79410.1); similar to putative organic cation transporter [Oryza sativa (japonica cultivar-group)] (GB:BAC83382.1); contains InterPro domain Major facilitator superfamily; (InterPro:IPR007114); contains InterPro domain Major facilitator superfamily MFS_1; (InterPro:IPR011701)
262843_at	-1.29961	0.000747067	-0.580525	0.0707131	0.385833	0.190558	1.10492	0.00146236	At1g14687	AtHB32 (ARABIDOPSIS THALIANA HOMEOBOX PROTEIN 32); DNA binding / transcription factor	27.3.80	RNA.regulation of transcription.zf-HD	262843_at	Transcript	(at1g14687): Symbols: AtHB32 | AtHB32 (ARABIDOPSIS THALIANA HOMEOBOX PROTEIN 32); DNA binding / transcription factor | chr1:5047803-5048612 FORWARD	262843_at	838033	---	---	74098	At1g14687	NM_101337	262843_at	AT1G14687.1	ATHB32 (ARABIDOPSIS THALIANA HOMEOBOX PROTEIN 32); DNA binding / transcription factor; similar to ATHB27 (ARABIDOPSIS THALIANA HOMEOBOX PROTEIN 27), DNA binding / transcription factor [Arabidopsis thaliana] (TAIR:AT5G42780.1); similar to zinc finger homeodomain protein SZF-HD2 [Glycine max] (GB:AAW22595.1); contains InterPro domain Homeobox domain, ZF-HD class; (InterPro:IPR006455); contains Inte…
262844_at	-1.09163	0.000260943	-0.440467	0.0537429	0.432192	0.0571161	1.08335	0.000236658	At1g14890	enzyme inhibitor/ pectinesterase/ pectinesterase inhibitor	26.18	misc.invertase/pectin methylesterase inhibitor family protein	262844_at	Transcript	(at1g14890): enzyme inhibitor/ pectinesterase/ pectinesterase inhibitor | chr1:5137014-5137957 FORWARD	262844_at	838054	---	---	28525	At1g14890	NM_101358	262844_at	NA	invertase/pectin methylesterase inhibitor family protein; similar to invertase/pectin methylesterase inhibitor family protein [Arabidopsis thaliana] (TAIR:AT2G01610.1); similar to 21 kDa protein precursor (1.2 protein) (GB:P17407); contains InterPro domain Plant invertase/pectin methylesterase inhibitor; (InterPro:IPR007186); contains InterPro domain Pectinesterase inhibitor; (InterPro:IPR006501)
262882_at	1.56592	1.81893e-05	0.979377	0.00112799	0.426539	0.051274	-0.16	0.355301	At1g64900	CYP89A2 (CYTOCHROME P450 89A2); electron carrier/ heme binding / iron ion binding / monooxygenase/ oxygen binding	26.10	misc.cytochrome P450	262882_at	Transcript	(at1g64900): Symbols: CYP89A2, CYP89 | CYP89A2 (CYTOCHROME P450 89A2); electron carrier/ heme binding / iron ion binding / monooxygenase/ oxygen binding | chr1:24113215-24114984 FORWARD	262882_at	842798	---	---	10371	At1g64900	NM_105164	262882_at	CYP89A2	Encodes cytochrome P450 (CYP89A2).
262911_s_at	1.34914	0.000475953	1.02217	0.00663476	0.0875608	0.767161	-0.239405	0.335773	At1g07400 At1g59860	17.8 kDa class I heat shock protein (HSP17.8-CI)	20.2.1	stress.abiotic.heat	262911_s_at	Transcript	MULTIPLE HITS: (at1g59860,at1g07400). at1g59860: 17.6 kDa class I heat shock protein (HSP17.6A-CI) | chr1:22031413-22032132 FORWARD at1g07400: 17.8 kDa class I heat shock protein (HSP17.8-CI) | chr1:2274943-2275758 FORWARD	262911_s_at	837252 /// 842280	---	---	42302	At1g59860	NM_100614 /// NM_104679	262911_s_at	NA	17.8 kDa class I heat shock protein (HSP17.8-CI); similar to 17.6 kDa class I heat shock protein (HSP17.6A-CI) [Arabidopsis thaliana] (TAIR:AT1G59860.1); similar to 17.5 kDa class I heat shock protein [Carica papaya] (GB:AAR25848.1); contains InterPro domain HSP20-like chaperone; (InterPro:IPR008978); contains InterPro domain Heat shock protein Hsp20; (InterPro:IPR002068); 17.6 kDa class I heat s…
262947_at	-1.30061	1.97758e-05	-1.39443	3.29951e-05	0.246076	0.14208	0.152258	0.293683	At1g75750	GASA1 (GAST1 PROTEIN HOMOLOG 1)	17.6.3	hormone metabolism.gibberelin.induced-regulated-responsive-activated	262947_at	Transcript	(at1g75750): Symbols: GASA1 | GASA1 (GAST1 PROTEIN HOMOLOG 1) | chr1:28441526-28442367 REVERSE	262947_at	843908	---	---	24501	At1g75750	NM_106225	262947_at	GASA1	GA-responsive GAST1 protein homolog regulated by BR and GA antagonistically. Possibly involved in cell elongation based on expression data
263216_s_at	-2.11617	2.0539e-05	-1.65554	0.000315156	-0.185716	0.485084	0.274915	0.246958	At1g30720 At1g30730	FAD-binding domain-containing protein	26.8	misc.nitrilases, *nitrile lyases, berberine bridge enzymes, reticuline oxidases, troponine reductases	263216_s_at	Transcript	MULTIPLE HITS: (at1g30720,at1g30730). at1g30720: FAD-binding domain-containing protein | chr1:10898172-10899912 FORWARD at1g30730: FAD-binding domain-containing protein | chr1:10900854-10902534 FORWARD	263216_s_at	839952 /// 839953	---	---	17080	At1g30720	NM_102808 /// NM_102809	263216_s_at	NA	FAD-binding domain-containing protein; similar to FAD-binding domain-containing protein [Arabidopsis thaliana] (TAIR:AT1G30730.1); similar to FAD linked oxidase, N-terminal [Medicago truncatula] (GB:ABD32603.1); contains InterPro domain FAD linked oxidase, N-terminal; (InterPro:IPR006094); contains InterPro domain Berberine/berberine-like; (InterPro:IPR012951); FAD-binding domain-containing prote…
263231_at	1.42105	0.000664956	0.832444	0.02513	0.26704	0.387131	-0.321561	0.247946	At1g05680	UDP-glucoronosyl/UDP-glucosyl transferase family protein	17.8.1	hormone metabolism.salicylic acid.synthesis-degradation	263231_at	Transcript	(at1g05680): UDP-glucoronosyl/UDP-glucosyl transferase family protein | chr1:1703092-1704691 REVERSE	263231_at	837075	---	---	42381	At1g05680	NM_100448	263231_at	NA	UDP-glucoronosyl/UDP-glucosyl transferase family protein; similar to UDP-glucoronosyl/UDP-glucosyl transferase family protein [Arabidopsis thaliana] (TAIR:AT1G05670.1); similar to UDP-xylose phenolic glycosyltransferase [Solanum lycopersicum] (GB:CAI62049.1); contains InterPro domain UDP-glucuronosyl/UDP-glucosyltransferase; (InterPro:IPR002213)
263374_at	1.02666	0.00263849	1.26351	0.00280012	-0.527414	0.0876019	-0.290557	0.25914	At2g20560	DNAJ heat shock family protein	20.2.1	stress.abiotic.heat	263374_at	Transcript	(at2g20560): DNAJ heat shock family protein | chr2:8848130-8850010 REVERSE	263374_at	816578	---	---	26315	At2g20560	NM_127616	263374_at	NA	DNAJ heat shock family protein; similar to DNAJ heat shock family protein [Arabidopsis thaliana] (TAIR:AT4G28480.1); similar to Heat shock protein DnaJ [Medicago truncatula] (GB:ABE89016.1); contains InterPro domain HSP40/DnaJ peptide-binding; (InterPro:IPR008971); contains InterPro domain Chaperone DnaJ, C-terminal; (InterPro:IPR002939); contains InterPro domain Heat shock protein DnaJ; (InterPr…
263401_at	2.0307	2.68947e-06	0.939861	0.00136871	0.935233	0.00725732	-0.155607	0.364087	At2g04070	antiporter/ drug transporter/ transporter	34.99	transport.misc	263401_at	Transcript	(at2g04070): antiporter/ drug transporter/ transporter | chr2:1353755-1355790 REVERSE	263401_at	814943	---	---	49329	At2g04070	NM_126448	263401_at	NA	MATE efflux family protein; similar to ATDTX1, antiporter/ multidrug efflux pump/ multidrug transporter/ transporter [Arabidopsis thaliana] (TAIR:AT2G04040.1); similar to MATE efflux family protein [Arabidopsis thaliana] (TAIR:AT2G04080.1); similar to MATE efflux family protein [Arabidopsis thaliana] (TAIR:AT2G04050.1); similar to Multi antimicrobial extrusion protein MatE [Medicago truncatula] (…
263402_at	2.34609	6.54325e-05	1.39366	0.00452331	0.947879	0.027541	-0.00455178	0.990883	At2g04050	MATE efflux family protein	34.99	transport.misc	263402_at	Transcript	(at2g04050): MATE efflux family protein | chr2:1337386-1339270 REVERSE	263402_at	814939	---	---	49328	At2g04050	NM_126444	263402_at	NA	MATE efflux family protein; similar to ATDTX1, antiporter/ multidrug efflux pump/ multidrug transporter/ transporter [Arabidopsis thaliana] (TAIR:AT2G04040.1); similar to MATE efflux family protein [Arabidopsis thaliana] (TAIR:AT2G04080.1); similar to MATE efflux family protein [Arabidopsis thaliana] (TAIR:AT2G04070.1); similar to Multi antimicrobial extrusion protein MatE [Medicago truncatula] (…
263411_at	-1.4335	6.04243e-05	-0.279199	0.202791	0.287743	0.181673	1.44204	8.55582e-05	At2g28710	zinc finger (C2H2 type) family protein	27.3.11	RNA.regulation of transcription.C2H2 zinc finger family	263411_at	Transcript	(at2g28710): zinc finger (C2H2 type) family protein | chr2:12322974-12323444 FORWARD	263411_at	817420	---	---	66263	At2g28710	NM_128432	263411_at	NA	zinc finger (C2H2 type) family protein; similar to RHL41 (RESPONSIVE TO HIGH LIGHT 41), nucleic acid binding / transcription factor/ zinc ion binding [Arabidopsis thaliana] (TAIR:AT5G59820.1); similar to C2H2-type zinc finger protein [Brassica napus] (GB:ABB52061.1); contains InterPro domain Zinc finger, C2H2-type; (InterPro:IPR007087)
263515_at	2.51435	8.22453e-07	0.994187	0.0012283	0.966352	0.00725732	-0.553809	0.00756568	At2g21640	Encodes a protein of unknown function that is a marker for oxidative stress response.	35.2	not assigned.unknown	263515_at	Transcript	(at2g21640): Encodes a protein of unknown function that is a marker for oxidative stress response. | chr2:9254459-9255625 FORWARD	263515_at	816702	---	---	39547	At2g21640	NM_127735	263515_at	NA	similar to unknown protein [Arabidopsis thaliana] (TAIR:AT3G05570.1); similar to unknown protein [Arabidopsis thaliana] (TAIR:AT4G39235.1); similar to hypothetical protein [Oryza sativa (japonica cultivar-group)] (GB:BAD05323.1); similar to Os03g0724500 [Oryza sativa (japonica cultivar-group)] (GB:NP_001051122.1)
263535_at	-1.06413	0.00118531	-0.473334	0.0898488	-0.737555	0.02277	-0.146763	0.533159	At2g24970	unknown protein	35.2	not assigned.unknown	263535_at	Transcript	(at2g24970): unknown protein | chr2:10620118-10621307 REVERSE	263535_at	817036	---	---	39081	At2g24970	NM_128055	263535_at	NA	similar to Os01g0766400 [Oryza sativa (japonica cultivar-group)] (GB:NP_001044356.1)
263574_at	1.16864	0.000138676	0.688309	0.00814449	-0.184987	0.340244	-0.66532	0.00262307	At2g16990	tetracycline transporter	35.2	not assigned.unknown	263574_at	Transcript	(at2g16990): tetracycline transporter | chr2:7383035-7387854 FORWARD	263574_at	816202	---	---	40208	At2g16990	NM_001036283 /// NM_127252	263574_at	NA	tetracycline transporter; similar to unknown protein [Arabidopsis thaliana] (TAIR:AT2G16980.2); similar to Major facilitator superfamily MFS_1 [Medicago truncatula] (GB:ABE80432.1); contains InterPro domain Major facilitator superfamily MFS_1; (InterPro:IPR011701); similar to unknown protein [Arabidopsis thaliana] (TAIR:AT2G16980.2); similar to Major facilitator superfamily MFS_1 [Medicago trunca…
263769_at	-1.21351	8.75758e-05	-0.0729185	0.729988	0.113904	0.55227	1.2545	9.32212e-05	At2g06390		29.2.6	protein.synthesis.ribosomal RNA	263769_at	Transcript	(at2g06390): transposable element gene | chr2:2516586-2516712 REVERSE	263769_at	---	---	---	---	At2g06390	---	263769_at	NA	unknown protein
263831_at	1.13036	7.99314e-05	1.02583	0.000436287	-0.0405394	0.830218	-0.145072	0.353303	At2g40300	ATFER4 (ferritin 4); binding / ferric iron binding / oxidoreductase/ transition metal ion binding	15.2	metal handling.binding, chelation and storage	263831_at	Transcript	(at2g40300): Symbols: ATFER4 | ATFER4 (ferritin 4); binding / ferric iron binding / oxidoreductase/ transition metal ion binding | chr2:16831293-16833280 REVERSE	263831_at	818622	---	---	27228	At2g40300	NM_129588	263831_at	AT2G40300.1	ATFER4 (FERRITIN 4); ferric iron binding; Identical to Ferritin-4, chloroplast precursor (EC 1.16.3.1) (FER4) [Arabidopsis Thaliana] (GB:Q9S756;GB:Q8WHW5); similar to ATFER3 (FERRITIN 3), ferric iron binding [Arabidopsis thaliana] (TAIR:AT3G56090.1); similar to ferritin [Chorispora bungeana] (GB:ABB22752.1); contains InterPro domain Ferritin-related; (InterPro:IPR012347); contains InterPro domain…
263836_at	-1.04824	0.000611296	-0.659048	0.0179069	0.251035	0.265613	0.640225	0.00705448	At2g40330	Bet v I allergen family protein	20.2.99	stress.abiotic.unspecified	263836_at	Transcript	(at2g40330): Bet v I allergen family protein | chr2:16844864-16845934 REVERSE	263836_at	818626	---	---	43706	At2g40330	NM_129593	263836_at	NA	Bet v I allergen family protein; similar to unknown protein [Arabidopsis thaliana] (TAIR:AT2G38310.1); similar to hypothetical protein [Nicotiana tabacum] (GB:CAI84653.1); contains domain Bet v1-like (SSF55961); contains domain no description (G3D.3.30.530.20)
263840_at	1.09458	0.000261222	0.848744	0.00367344	0.175828	0.383585	-0.0700111	0.718412	At2g36885	unknown protein	35.2	not assigned.unknown	263840_at	Transcript	(at2g36885): unknown protein | chr2:15482003-15483711 REVERSE	263840_at	818261	---	---	22565	At2g36885	NM_129244 /// NM_201886	263840_at	NA	similar to Os03g0137600 [Oryza sativa (japonica cultivar-group)] (GB:NP_001048903.1); similar to unknown [Sorghum bicolor] (GB:ABE77193.1); contains domain no description (G3D.1.20.20.10); similar to unknown [Sorghum bicolor] (GB:ABE77193.1); contains domain no description (G3D.1.20.20.10)
263890_at	-1.10398	0.000107957	-0.654004	0.00663476	-0.246855	0.172646	0.203117	0.200846	At2g37030	auxin-responsive family protein	17.2.3	hormone metabolism.auxin.induced-regulated-responsive-activated	263890_at	Transcript	(at2g37030): auxin-responsive family protein | chr2:15553732-15554106 FORWARD	263890_at	818278	---	---	53055	At2g37030	NM_129259	263890_at	NA	auxin-responsive family protein; similar to auxin-responsive family protein [Arabidopsis thaliana] (TAIR:AT3G53250.1); similar to Auxin responsive SAUR protein [Medicago truncatula] (GB:ABE87816.1); contains InterPro domain Auxin responsive SAUR protein; (InterPro:IPR003676)
263914_at	-1.24013	7.30033e-05	-0.70981	0.00600183	0.236527	0.213314	0.766845	0.00099674	At2g36400	AtGRF3 (GROWTH-REGULATING FACTOR 3); transcription activator	27.3.50	RNA.regulation of transcription.General Transcription	263914_at	Transcript	(at2g36400): Symbols: AtGRF3 | AtGRF3 (GROWTH-REGULATING FACTOR 3); transcription activator | chr2:15270088-15272823 REVERSE	263914_at	818213	---	---	43815	At2g36400	NM_129197	263914_at	AtGRF3	Growth regulating factor encoding transcription activator. One of the nine members of a GRF gene family, containing nuclear targeting domain. Mutants result in smaller leaves indicating the role of the gene in leaf development. Expressed in root, shoot and flower.
263931_at	-1.18977	0.000138862	-0.0816864	0.70981	-0.184324	0.350312	0.923758	0.000482471	At2g36220	unknown protein	35.2	not assigned.unknown	263931_at	Transcript	(at2g36220): unknown protein | chr2:15192480-15193698 FORWARD	263931_at	818194	---	---	20166	At2g36220	NM_129180	263931_at	NA	similar to unknown protein [Arabidopsis thaliana] (TAIR:AT3G52710.1); similar to Os11g0153300 [Oryza sativa (japonica cultivar-group)] (GB:NP_001065777.1); similar to calcium/calmodulin protein kinase 1 [Nicotiana tabacum] (GB:AAN71903.1)
264021_at	-1.42591	1.53405e-05	-0.415416	0.0366443	-0.0278441	0.881901	0.982649	0.000167448	At2g21200	auxin-responsive protein, putative	17.2.3	hormone metabolism.auxin.induced-regulated-responsive-activated	264021_at	Transcript	(at2g21200): auxin-responsive protein, putative | chr2:9083906-9084375 REVERSE	264021_at	816657	---	---	39590	At2g21200	NM_127692	264021_at	NA	auxin-responsive protein, putative; similar to auxin-responsive protein, putative [Arabidopsis thaliana] (TAIR:AT5G18060.1); similar to SAUR [Raphanus sativus] (GB:BAA25434.1); contains InterPro domain Auxin responsive SAUR protein; (InterPro:IPR003676)
264023_at	-1.21223	0.000107093	-0.407725	0.0605582	0.409341	0.0590552	1.21385	0.000116701	At2g21195	unknown protein	35.2	not assigned.unknown	264023_at	Transcript	(at2g21195): unknown protein | chr2:9083190-9083909 FORWARD	264023_at	816656	---	---	66428	At2g21195	NM_001036306 /// NM_001084463 /// NM_127691	264023_at	NA	similar to Os07g0265100 [Oryza sativa (japonica cultivar-group)] (GB:NP_001059333.1); unknown protein
264024_at	-1.77819	2.90802e-05	-0.592463	0.0303005	0.540381	0.0441406	1.72611	6.11019e-05	At2g21180	unknown protein	35.2	not assigned.unknown	264024_at	Transcript	(at2g21180): unknown protein | chr2:9074660-9075380 REVERSE	264024_at	816653	---	---	13704	At2g21180	NM_127688	264024_at	NA	similar to unknown protein [Arabidopsis thaliana] (TAIR:AT5G19875.1); similar to Os06g0206900 [Oryza sativa (japonica cultivar-group)] (GB:NP_001057097.1); similar to conserved hypothetical protein [Medicago truncatula] (GB:ABE81380.1); similar to Os03g0249700 [Oryza sativa (japonica cultivar-group)] (GB:NP_001049562.1)
264041_at	1.0203	0.00117138	0.741616	0.0156859	-0.6134	0.0355577	-0.892084	0.00187351	At2g03710	AGL3__SEP4 (SEPALLATA 4); DNA binding / transcription factor	27.3.24	RNA.regulation of transcription.MADS box transcription factor family	264041_at	Transcript	(at2g03710): Symbols: SEP4, AGL3 | SEP4 (SEPALLATA 4); DNA binding / transcription factor | chr2:1129268-1131838 FORWARD	264041_at	814898	---	---	10200	At2g03710	NM_126418 /// NM_179599 /// NM_201682	264041_at	SEP4	This gene belongs to the family of SEP genes. It is involved in the development of sepals, petals, stamens and carpels. Additionally, it plays a central role in the determination of flower meristem and organ identity.
264147_at	1.14577	0.0006307	1.4186	0.000531557	0.163227	0.513861	0.436056	0.0593869	At1g02205	CER1 (ECERIFERUM 1); octadecanal decarbonylase	16.7	secondary metabolism.wax	264147_at	Transcript	(at1g02205): Symbols: CER1 | CER1 (ECERIFERUM 1); octadecanal decarbonylase | chr1:418767-422438 FORWARD	264147_at	837602	---	---	20971	At1g02200	NM_100101 /// NM_180601	264147_at	CER1	Expression of the CER1 gene associated with production of stem epicuticular wax and pollen fertility. Biochemical studies showed that cer1 mutants are blocked in the conversion of stem wax C30 aldehydes to C29 alkanes, and they also lack the secondary alcohols and ketones. These suggested the CER1 protein is a aldehyde decarbonylase.
264170_at	1.34375	0.000176236	0.512994	0.0523584	2.50752e-06	1	-0.830751	0.00213971	At1g02260	transmembrane protein, putative	35.1	not assigned.no ontology	264170_at	Transcript	(at1g02260): transmembrane protein, putative | chr1:440441-442877 REVERSE	264170_at	839344	---	---	48101	At1g02260	NM_100106	264170_at	NA	transmembrane protein, putative; similar to Os03g0147400 [Oryza sativa (japonica cultivar-group)] (GB:NP_001048962.1); similar to IMP dehydrogenase/GMP reductase [Medicago truncatula] (GB:ABE87631.1); contains InterPro domain Citrate transporter; (InterPro:IPR004680)
264195_at	-2.07633	2.70307e-06	-1.71881	2.94643e-05	0.296859	0.14208	0.654377	0.00291765	At1g22690	gibberellin-responsive protein, putative	17.6.3	hormone metabolism.gibberelin.induced-regulated-responsive-activated	264195_at	Transcript	(at1g22690): gibberellin-responsive protein, putative | chr1:8027298-8028125 FORWARD	264195_at	838875	---	---	41586	At1g22690	NM_102116	264195_at	NA	gibberellin-responsive protein, putative; similar to GASA2 (GAST1 PROTEIN HOMOLOG 2) [Arabidopsis thaliana] (TAIR:AT4G09610.1); similar to snakin2 [Solanum tuberosum] (GB:CAC44012.1); contains InterPro domain Gibberellin regulated protein; (InterPro:IPR003854)
264261_at	1.99209	1.51589e-06	1.98386	3.81667e-06	0.23718	0.18321	0.228945	0.146488	At1g09240	ATNAS3__NAS3 (NICOTIANAMINE SYNTHASE 3); nicotianamine synthase	15.2	metal handling.binding, chelation and storage	264261_at	Transcript	(at1g09240): Symbols: NAS3, ATNAS3 | NAS3 (NICOTIANAMINE SYNTHASE 3); nicotianamine synthase | chr1:2984881-2986130 FORWARD	264261_at	837444	---	---	42234	At1g09240	NM_100794	264261_at	NA	nicotianamine synthase, putative; Identical to Nicotianamine synthase 3 (EC 2.5.1.43) (S-adenosyl-L-methionine:S- adenosyl-L-methionine:S-adenosyl-methionine 3-amino-3- carboxypropyltransferase 3) (AtNAS3) (NAS3) [Arabidopsis Thaliana] (GB:O80483); similar to nicotianamine synthase, putative [Arabidopsis thaliana] (TAIR:AT1G56430.1); similar to nicotianamine synthase [Thlaspi caerulescens] (GB:CA…
264263_at	1.19656	0.000462184	1.2816	0.000926003	0.0689799	0.792427	0.154016	0.488598	At1g09155	AtPP2-B15 (Phloem protein 2-B15); carbohydrate binding	31.1	cell.organisation	264263_at	Transcript	(at1g09155): Symbols: AtPP2-B15 | AtPP2-B15 (Phloem protein 2-B15); carbohydrate binding | chr1:2949676-2950989 REVERSE	264263_at	837435	---	---	42239	At1g09155	NM_100785	264263_at	AT1G09155.1	ATPP2-B15 (Phloem protein 2-B15); similar to ATPP2-B13 (Phloem protein 2-B13) [Arabidopsis thaliana] (TAIR:AT1G56240.1); similar to Cyclin-like F-box [Medicago truncatula] (GB:ABE85685.1); contains domain no description (G3D.1.20.58.140); contains domain F-box domain (SSF81383)
264289_at	1.22765	2.1187e-05	0.27436	0.0988751	0.672484	0.00918864	-0.280804	0.0525935	At1g61890	MATE efflux family protein	34.99	transport.misc	264289_at	Transcript	(at1g61890): MATE efflux family protein | chr1:22867770-22871280 REVERSE	264289_at	842485	---	---	10738	At1g61890	NM_104870	264289_at	NA	MATE efflux family protein; similar to MATE efflux family protein [Arabidopsis thaliana] (TAIR:AT4G21910.2); similar to MATE efflux family protein [Arabidopsis thaliana] (TAIR:AT1G11670.1); similar to MATE efflux family protein [Arabidopsis thaliana] (TAIR:AT3G21690.1); similar to Os03g0570800 [Oryza sativa (japonica cultivar-group)] (GB:NP_001050520.1); similar to Os03g0571900 [Oryza sativa (jap…
264342_at	-1.76575	4.69054e-05	-0.804504	0.0118842	-0.233851	0.34359	0.727398	0.00592496	At1g12080	unknown protein	35.2	not assigned.unknown	264342_at	Transcript	(at1g12080): unknown protein | chr1:4084162-4085045 FORWARD	264342_at	837760	---	---	43537	At1g12080	NM_101080 /// NM_179319	264342_at	NA	similar to unknown protein [Arabidopsis thaliana] (TAIR:AT3G59370.1); similar to vacuolar calcium binding protein [Raphanus sativus] (GB:BAA99394.1); contains domain UNCHARACTERIZED (PTHR22683:SF23); contains domain SPORULATION PROTEIN RELATED (PTHR22683)
264574_at	1.2624	7.14471e-05	1.81516	1.44483e-05	0.243247	0.207659	0.796003	0.000876479	At1g05300	ZIP5; cation transmembrane transporter/ metal ion transmembrane transporter	34.12	transport.metal	264574_at	Transcript	(at1g05300): Symbols: ZIP5 | ZIP5; cation transmembrane transporter/ metal ion transmembrane transporter | chr1:1545106-1547849 REVERSE	264574_at	837029	---	---	42409	At1g05300	NM_100409 /// NM_202033	264574_at	AT1G05300.1; ZIP5	member of Fe(II) transporter isolog family; member of Fe(II) transporter isolog family
264616_at	-1.89721	1.50189e-05	-0.842924	0.00652046	0.124323	0.590448	1.17861	0.000269157	At2g17740	DC1 domain-containing protein	35.1.26	not assigned.no ontology.DC1 domain containing protein	264616_at	Transcript	(at2g17740): DC1 domain-containing protein | chr2:7706896-7707861 REVERSE	264616_at	816283	---	---	40105	At2g17740	NM_127328	264616_at	NA	DC1 domain-containing protein; similar to DC1 domain-containing protein [Arabidopsis thaliana] (TAIR:AT2G44370.1); similar to CHP-rich zinc finger protein-like [Oryza sativa (japonica cultivar-group)] (GB:BAC21314.1); contains InterPro domain C1-like; (InterPro:IPR011424); contains InterPro domain DC1; (InterPro:IPR004146)
264617_at	-1.00165	0.000344806	-0.206714	0.303775	-0.0169974	0.938447	0.77794	0.00111137	At2g17660	nitrate-responsive NOI protein, putative	35.1	not assigned.no ontology	264617_at	Transcript	(at2g17660): nitrate-responsive NOI protein, putative | chr2:7673282-7673712 FORWARD	264617_at	816273	---	---	14675	At2g17660	NM_127320	264617_at	NA	nitrate-responsive NOI protein, putative; similar to unknown protein [Arabidopsis thaliana] (TAIR:AT4G35655.1); similar to nitrate-induced NOI protein [Zea mays] (GB:AAB86937.1); contains InterPro domain Nitrate-induced NOI; (InterPro:IPR008700)
264635_at	-1.09982	6.5658e-05	-0.770851	0.00185492	0.0864545	0.605276	0.41542	0.0126491	At1g65500	unknown protein	35.2	not assigned.unknown	264635_at	Transcript	(at1g65500): unknown protein | chr1:24357867-24358616 FORWARD	264635_at	842862	---	---	35878	At1g65500	NM_105224	264635_at	NA	similar to unknown protein [Arabidopsis thaliana] (TAIR:AT1G65490.1)
264751_at	-1.64695	1.2087e-05	-1.24134	0.000247889	-0.15629	0.413346	0.249325	0.148967	At1g23020	ATFRO3__FRO3; ferric-chelate reductase	15.1	metal handling.acquisition	264751_at	Transcript	(at1g23020): Symbols: ATFRO3, FRO3 | FRO3; ferric-chelate reductase | chr1:8150086-8153357 REVERSE	264751_at	838910	---	---	41573	At1g23020	NM_102150	264751_at	AT1G23020.1	Encodes a ferric chelate reductase whose transcription is regulated by FIT1. Expressed in the root, shoot, flower and cotyledon.
264773_at	-1.10173	0.000225326	-0.858039	0.00317165	0.132607	0.509513	0.376301	0.045781	At1g22900	FUNCTIONS IN: molecular_function unknown; INVOLVED IN: defense response; LOCATED IN: endomembrane system; EXPRESSED IN: stamen; EXPRESSED DURING: 4 anthesis; CONTAINS InterPro DOMAIN/s: Plant disease resistance response protein (InterPro:IPR004265); BEST Arabidopsis thaliana protein match is: disease resistance-responsive family protein (TAIR:AT5G42500.1); Has 560 Blast hits to 559 proteins in 35…	20.1	stress.biotic	264773_at	Transcript	(at1g22900): FUNCTIONS IN: molecular_function unknown; INVOLVED IN: defense response; LOCATED IN: endomembrane system; EXPRESSED IN: stamen; EXPRESSED DURING: 4 anthesis; CONTAINS InterPro DOMAIN/s: Plant disease resistance response protein (InterPro:IPR004265); BEST Arabidopsis thaliana protein match is: disease resistance-responsive family protein (TAIR:AT5G42500.1); Has 560 Blast hits to 559 p…	264773_at	838897	---	---	41578	At1g22900	NM_102137	264773_at	NA	similar to disease resistance-responsive family protein [Arabidopsis thaliana] (TAIR:AT5G42500.1); similar to dirigent-like protein pDIR12 [Picea glauca] (GB:ABD52123.1); contains InterPro domain Plant disease resistance response protein; (InterPro:IPR004265)
264788_at	-1.92612	2.88392e-06	-1.03297	0.000593495	0.119321	0.518928	1.01248	0.000202622	At2g17880	DNAJ heat shock protein, putative	20.2.1	stress.abiotic.heat	264788_at	Transcript	(at2g17880): DNAJ heat shock protein, putative | chr2:7766962-7767931 REVERSE	264788_at	816298	---	---	24450	At2g17880	NM_127342	264788_at	NA	DNAJ heat shock protein, putative; similar to DNAJ heat shock N-terminal domain-containing protein (J11) [Arabidopsis thaliana] (TAIR:AT4G36040.1); similar to DnaJ-like protein [Phaseolus vulgaris] (GB:AAB36543.1); contains InterPro domain Heat shock protein DnaJ, N-terminal; (InterPro:IPR001623)
264824_at	-1.30447	3.74592e-05	-0.474681	0.0246975	0.429214	0.0383911	1.259	7.03252e-05	At1g03420		28.1.1	DNA.synthesis/chromatin structure.retrotransposon/transposase	264824_at	Transcript	(at1g03420): Symbols: Sadhu4-2 | transposable element gene | chr1:846664-847739 FORWARD	264824_at	838763	---	---	69970	At1g03420	NM_100223	264824_at	AT1G03410.1; AT1G03420.1	2A6; similar to 2-oxoglutarate-dependent dioxygenase, putative [Arabidopsis thaliana] (TAIR:AT1G03400.1); similar to unknown [Prunus armeniaca] (GB:AAD38147.1); contains InterPro domain 2OG-Fe(II) oxygenase; (InterPro:IPR005123); Member of Sadhu non-coding retrotransposon family
264868_at	1.73693	2.58728e-05	0.358953	0.128867	0.825198	0.011252	-0.552782	0.0141412	At1g24090	RNase H domain-containing protein	27.1.19	RNA.processing.ribonucleases	264868_at	Transcript	(at1g24090): RNase H domain-containing protein | chr1:8520834-8524690 FORWARD	264868_at	839020	---	---	41486	At1g24090	NM_102255	264868_at	NA	RNase H domain-containing protein; similar to nuclease [Arabidopsis thaliana] (TAIR:AT5G51080.2); similar to Os08g0177800 [Oryza sativa (japonica cultivar-group)] (GB:NP_001061125.1); similar to putative RNase H domain-containing protein [Oryza sativa (japonica cultivar-group)] (GB:BAD03047.1); contains InterPro domain Ribosomal protein L9 N-terminal-like; (InterPro:IPR009027); contains InterPro …
264886_at	-1.0396	0.00344814	-0.453232	0.159165	-0.0353034	0.9167	0.551069	0.0549192	At1g61120	GES__TPS04 (TERPENE SYNTHASE 04); (E,E)-geranyllinalool synthase	16.1.5	secondary metabolism.isoprenoids.terpenoids	264886_at	Transcript	(at1g61120): Symbols: TPS04, GES | TPS04 (TERPENE SYNTHASE 04); (E,E)-geranyllinalool synthase | chr1:22523637-22528811 FORWARD	264886_at	842405	---	---	26638	At1g61120	NM_104793	264886_at	NA	terpene synthase/cyclase family protein; similar to GA2 (GA REQUIRING 2), ent-kaurene synthase [Arabidopsis thaliana] (TAIR:AT1G79460.1); similar to linalool synthase [Clarkia concinna] (GB:AAD19839.1); contains InterPro domain Terpenoid cylases/protein prenyltransferase alpha-alpha toroid; (InterPro:IPR008930); contains InterPro domain Terpenoid synthase; (InterPro:IPR008949); contains InterPro …
265025_at	-2.21862	5.18354e-07	-1.01305	0.000342816	-0.394088	0.0411545	0.811487	0.000365233	At1g24575	unknown protein	35.2	not assigned.unknown	265025_at	Transcript	(at1g24575): unknown protein | chr1:8711036-8711528 REVERSE	265025_at	839072	---	---	41416	At1g24575	NM_102300	265025_at	NA	unknown protein
265041_at	-1.09606	0.000533099	-0.575453	0.0320178	0.516873	0.0484226	1.03749	0.000568277	At1g04070	ATTOM22-I__TOM22-I (TRANSLOCASE OF OUTER MEMBRANE 22-I); P-P-bond-hydrolysis-driven protein transmembrane transporter	29.3.2	protein.targeting.mitochondria	265041_at	Transcript	(at1g04070): Symbols: TOM22-I, ATTOM22-I | TOM22-I (TRANSLOCASE OF OUTER MEMBRANE 22-I); P-P-bond-hydrolysis-driven protein transmembrane transporter | chr1:1050553-1051186 REVERSE	265041_at	839317	---	---	43658	At1g04070	NM_100288	265041_at	AT1G04070.1; TOM22-I	Subunit of the TOM complex, a translocase in the outer mitochondrial membrane that selectively allows proteins with a mitochondrial targeting sequence to enter the mitochondrion.; Subunit of the TOM complex, a translocase in the outer mitochondrial membrane that selectively allows proteins with a mitochondrial targeting sequence to enter the mitochondrion.
265053_at	1.26161	7.8847e-05	1.0839	0.000616456	0.175822	0.361433	-0.00188059	0.993466	At1g52000	jacalin lectin family protein	26.16	misc.myrosinases-lectin-jacalin	265053_at	Transcript	(at1g52000): jacalin lectin family protein | chr1:19333159-19336115 REVERSE	265053_at	841629	---	---	37684	At1g52000	NM_104081	265053_at	NA	jacalin lectin family protein; similar to MBP1 (MYROSINASE-BINDING PROTEIN 1) [Arabidopsis thaliana] (TAIR:AT1G52040.1); similar to myrosinase-binding protein [Brassica napus] (GB:AAC08048.1); contains InterPro domain Jacalin-related lectin; (InterPro:IPR001229)
265058_s_at	1.47152	6.11063e-05	0.623142	0.0192445	-0.190964	0.376439	-1.03935	0.000417277	At1g52030 At1g52040	F-ATMBP_MBP1.2__MBP2 (MYROSINASE-BINDING PROTEIN 2); sugar binding / thioglucosidase binding	16.5.1.3.1	secondary metabolism.sulfur-containing.glucosinolates.degradation.myrosinase	265058_s_at	Transcript	MULTIPLE HITS: (at1g52040,at1g52030). at1g52040: Symbols: MBP1, ATMBP | MBP1 (MYROSINASE-BINDING PROTEIN 1); protein binding | chr1:19350375-19352782 REVERSE at1g52030: Symbols: MBP2, MBP1.2, F-ATMBP | MBP2 (MYROSINASE-BINDING PROTEIN 2); sugar binding / thioglucosidase binding | chr1:19345940-19348668 REVERSE	265058_s_at	841632 /// 841633	---	---	10569	At1g52040	NM_104084 /// NM_104085 /// NM_179463	265058_s_at	MBP2; MBP1	Similar to myrosinase binding proteins which may be involved in metabolizing glucosinolates and forming defense compounds to protect against herbivory. Also similar to lectins and other agglutinating factors. Expressed only in flowers.; Encodes myrosinase-binding protein expressed in flowers.
265067_at	-1.05102	8.16413e-05	-0.455279	0.0210433	-0.165404	0.306662	0.430334	0.0100369	At1g03850	glutaredoxin family protein	21.4	redox.glutaredoxins	265067_at	Transcript	(at1g03850): glutaredoxin family protein | chr1:976097-977761 REVERSE	265067_at	839392	---	---	10989	At1g03850	NM_100265 /// NM_179255	265067_at	NA	glutaredoxin family protein; Identical to Monothiol glutaredoxin-S13 (AtGrxS13) (GRXS13) [Arabidopsis Thaliana] (GB:Q84TF4;GB:Q94CA3;GB:Q9ZWA7); similar to glutaredoxin family protein [Arabidopsis thaliana] (TAIR:AT1G28480.1); similar to Os01g0667900 [Oryza sativa (japonica cultivar-group)] (GB:NP_001043812.1); similar to Glutaredoxin [Medicago truncatula] (GB:ABE86256.1); contains InterPro domai…
265083_at	-1.47787	0.000147669	-0.280168	0.27667	-0.0751271	0.779287	1.12257	0.000586451	At1g03820	unknown protein	35.1	not assigned.no ontology	265083_at	Transcript	(at1g03820): unknown protein | chr1:959869-960728 REVERSE	265083_at	839400	---	---	42519	At1g03820	NM_100261	265083_at	NA	similar to unknown protein [Arabidopsis thaliana] (TAIR:AT2G33850.1); similar to arabinogalactan-protein; AGP [Pyrus communis] (GB:AAB35283.1)
265200_s_at	1.19965	4.81197e-05	0.501922	0.0170687	0.235439	0.174478	-0.462293	0.00874934	At2g36790 At2g36800	UGT73C6 (UDP-glucosyl transferase 73C6); UDP-glucosyltransferase/ UDP-glycosyltransferase/ quercetin 3-O-glucosyltransferase/ quercetin 4'-O-glucosyltransferase/ quercetin 7-O-glucosyltransferase/ transferase, transferring glycosyl groups	20.1	stress.biotic	265200_s_at	Transcript	MULTIPLE HITS: (at2g36800,at2g36790). at2g36800: Symbols: DOGT1, UGT73C5 | DOGT1 (DON-GLUCOSYLTRANSFERASE 1); UDP-glycosyltransferase/ cis-zeatin O-beta-D-glucosyltransferase/ glucosyltransferase/ quercetin 4'-O-glucosyltransferase/ quercetin 7-O-glucosyltransferase/ trans-zeatin O-beta-D-glucosyltransferase/ transferase, transf | chr2:15423380-15425016 REVERSE at2g36790: Symbols: UGT73C6 | UGT73…	265200_s_at	818251 /// 818252	---	---	72874	At2g36790	NM_129234 /// NM_129235	265200_s_at	AT2G36790.1; DOGT1	The At2g36790 gene encodes a UDP-glucose:flavonol-3-O-glycoside-7-O-glucosyltransferase (UGT73C6)attaching a glucosyl residue to the 7-O-position of the flavonols kaempferol, quercetin and their 3-O-glycoside derivatives.; Potential natural antisense gene, locus overlaps with AT2G36790; Encodes a DON-Glucosyltransferase. The UGT73C5 glucosylates both brassinolide and castasterone in the 23-O posi…
265297_at	-1.01255	0.00029569	-0.128532	0.528259	-0.392303	0.0648862	0.491717	0.0120267	At2g14080	disease resistance protein (TIR-NBS-LRR class), putative	20.1.7	stress.biotic.PR-proteins	265297_at	Transcript	(at2g14080): disease resistance protein (TIR-NBS-LRR class), putative | chr2:5925186-5929600 FORWARD	265297_at	815893	---	---	43244	At2g14080	NM_126980	265297_at	NA	disease resistance protein (TIR-NBS-LRR class), putative; similar to disease resistance protein (TIR-NBS-LRR class), putative [Arabidopsis thaliana] (TAIR:AT5G44510.1); similar to disease resistance protein (TIR-NBS-LRR class), putative [Arabidopsis thaliana] (TAIR:AT5G11250.1); similar to disease resistance protein (TIR-NBS-LRR class), putative [Arabidopsis thaliana] (TAIR:AT3G25510.1); similar …
265327_at	-1.13614	0.000251841	-0.413682	0.0735295	0.142604	0.497316	0.865064	0.000916861	At2g18210	unknown protein	35.2	not assigned.unknown	265327_at	Transcript	(at2g18210): unknown protein | chr2:7925198-7925866 REVERSE	265327_at	816336	---	---	40025	At2g18210	NM_127378	265327_at	NA	similar to unknown protein [Arabidopsis thaliana] (TAIR:AT4G36500.1); similar to hypothetical protein [Thellun (GB:ABB45855.1)
265334_at	1.00406	0.00133431	0.867393	0.0085691	0.362178	0.156232	0.225507	0.311085	At2g18370	protease inhibitor/seed storage/lipid transfer protein (LTP) family protein	26.21	misc.protease inhibitor/seed storage/lipid transfer protein (LTP) family protein	265334_at	Transcript	(at2g18370): protease inhibitor/seed storage/lipid transfer protein (LTP) family protein | chr2:7980625-7981758 FORWARD	265334_at	816352	---	---	40006	At2g18370	NM_127394	265334_at	NA	protease inhibitor/seed storage/lipid transfer protein (LTP) family protein; similar to LTP6 (Lipid transfer protein 6), lipid binding [Arabidopsis thaliana] (TAIR:AT3G08770.1); similar to Plant lipid transfer protein/Par allergen [Medicago truncatula] (GB:ABE82131.1); contains InterPro domain Plant lipid transfer protein/Par allergen; (InterPro:IPR000528); contains InterPro domain Plant lipid tr…
265342_at	-1.00275	0.00011233	-0.387437	0.0382273	-0.663174	0.00921059	-0.0478605	0.760496	At2g18300	basic helix-loop-helix (bHLH) family protein	27.3.6	RNA.regulation of transcription.bHLH,Basic Helix-Loop-Helix family	265342_at	Transcript	(at2g18300): basic helix-loop-helix (bHLH) family protein | chr2:7952667-7954567 REVERSE	265342_at	816346	---	---	21771	At2g18300	NM_127388 /// NM_179645	265342_at	NA	basic helix-loop-helix (bHLH) family protein; similar to BEE2 (BR ENHANCED EXPRESSION 2), DNA binding / transcription factor [Arabidopsis thaliana] (TAIR:AT4G36540.2); similar to Helix-loop-helix DNA-binding [Medicago truncatula] (GB:ABE85937.1); contains InterPro domain Helix-loop-helix DNA-binding; (InterPro:IPR011598); contains InterPro domain Basic helix-loop-helix dimerisation region bHLH; (…
265395_at	1.30248	0.00165943	0.236348	0.506225	-0.132508	0.704949	-1.19864	0.002065	At2g20850	SRF1 (strubbelig receptor family 1); kinase	30.2.5	signalling.receptor kinases.leucine rich repeat V	265395_at	Transcript	(at2g20850): Symbols: SRF1 | SRF1 (strubbelig receptor family 1); kinase | chr2:8975348-8979379 REVERSE	265395_at	816618	---	---	26365	At2g20850	NM_127654	265395_at	AT2G20850.1	SRF1; kinase; similar to leucine-rich repeat transmembrane protein kinase, putative [Arabidopsis thaliana] (TAIR:AT4G03390.1); similar to leucine-rich repeat transmembrane protein kinase 2 [Zea mays] (GB:AAC27895.1); similar to Os02g0176100 [Oryza sativa (japonica cultivar-group)] (GB:NP_001046061.1); similar to Os02g0190500 [Oryza sativa (japonica cultivar-group)] (GB:NP_001046150.1); contains I…
265411_at	-1.07065	0.000437199	-0.335588	0.141223	0.228544	0.290112	0.963609	0.00061286	At2g16630	proline-rich family protein	35.1.42	not assigned.no ontology.proline rich family	265411_at	Transcript	(at2g16630): proline-rich family protein | chr2:7209239-7211037 FORWARD	265411_at	816164	---	---	40253	At2g16630	NM_127215	265411_at	NA	proline-rich family protein; similar to protease inhibitor/seed storage/lipid transfer protein (LTP) family protein [Arabidopsis thaliana] (TAIR:AT4G15160.1); similar to Os11g0657400 [Oryza sativa (japonica cultivar-group)] (GB:NP_001068397.1); similar to Os02g0101900 [Oryza sativa (japonica cultivar-group)] (GB:NP_001045593.1); similar to putative membrane protein [Emiliania huxleyi virus 86] (G…
265511_at	-1.33502	5.3742e-05	-0.8842	0.00218256	0.0347625	0.870235	0.485585	0.0131395	At2g05540	glycine-rich protein	35.1.40	not assigned.no ontology.glycine rich proteins	265511_at	Transcript	(at2g05540): glycine-rich protein | chr2:2033156-2034217 FORWARD	265511_at	815103	---	---	21406	At2g05540	NM_126577	265511_at	NA	glycine-rich protein; similar to glycine-rich protein [Arabidopsis thaliana] (TAIR:AT2G05530.1); similar to Glycine rich [Medicago truncatula] (GB:ABE77579.1); contains InterPro domain Glycine rich; (InterPro:IPR010800)
265536_at	-1.32715	0.00155082	-0.365602	0.294969	-0.000250279	0.999625	0.961297	0.00696634	At2g15880	leucine-rich repeat family protein / extensin family protein	10.5.3	cell wall.cell wall proteins.LRR	265536_at	Transcript	(at2g15880): leucine-rich repeat family protein / extensin family protein | chr2:6918039-6920319 REVERSE	265536_at	816084	---	---	52756	At2g15880	NM_127148	265536_at	NA	leucine-rich repeat family protein / extensin family protein; similar to leucine-rich repeat family protein / extensin family protein [Arabidopsis thaliana] (TAIR:AT1G49490.1); similar to leucine-rich repeat family protein / extensin family protein [Arabidopsis thaliana] (TAIR:AT4G33970.1); similar to leucine-rich repeat family protein / extensin family protein [Arabidopsis thaliana] (TAIR:AT3G19…
265670_s_at	-1.05113	0.000915971	0.428953	0.100581	0.313731	0.202521	1.79382	6.11019e-05	At2g32190 At2g32210	unknown protein	35.2	not assigned.unknown	265670_s_at	Transcript	MULTIPLE HITS: (at2g32190,at2g32210). at2g32190: unknown protein | chr2:13674498-13675286 FORWARD at2g32210: unknown protein | chr2:13677986-13678830 FORWARD	265670_s_at	817778 /// 817780	---	---	38112	At2g32210	NM_001084521 /// NM_128778 /// NM_128780	265670_s_at	NA	similar to unknown protein [Arabidopsis thaliana] (TAIR:AT2G32210.1); similar to conserved hypothetical protein [Medicago truncatula] (GB:ABD32591.1); similar to unknown protein [Arabidopsis thaliana] (TAIR:AT2G32210.1); similar to unknown protein [Arabidopsis thaliana] (TAIR:AT2G32190.1); similar to conserved hypothetical protein [Medicago truncatula] (GB:ABD32591.1)
265723_at	1.13997	0.000246377	1.30633	0.000315156	-0.21288	0.307201	-0.0465178	0.825272	At2g32140	transmembrane receptor	20.1.2	stress.biotic.receptors	265723_at	Transcript	(at2g32140): transmembrane receptor | chr2:13655627-13657175 REVERSE	265723_at	817773	---	---	38115	At2g32140	NM_128773	265723_at	NA	transmembrane receptor; similar to ATPP2-A5, transmembrane receptor [Arabidopsis thaliana] (TAIR:AT1G65390.2); similar to TIR; Disease resistance protein [Medicago truncatula] (GB:ABD28631.1); contains InterPro domain Toll-Interleukin receptor; (InterPro:IPR000157); contains InterPro domain Protein of unknown function DUF641, plant; (InterPro:IPR006943)
265847_at	-1.07533	0.000537052	-0.440434	0.0760717	0.372186	0.115572	1.00708	0.000606933	At2g35750	unknown protein	35.2	not assigned.unknown	265847_at	Transcript	(at2g35750): unknown protein | chr2:15029829-15030290 REVERSE	265847_at	818147	---	---	37628	At2g35750	NM_129133	265847_at	NA	unknown protein
265959_at	1.26278	4.91813e-05	0.275495	0.145062	-0.108012	0.551958	-1.09529	0.000125749	At2g37240	INVOLVED IN: biological_process unknown; LOCATED IN: chloroplast; EXPRESSED IN: 21 plant structures; EXPRESSED DURING: 14 growth stages; CONTAINS InterPro DOMAIN/s: Thioredoxin fold (InterPro:IPR012335), Thioredoxin-like fold (InterPro:IPR012336); BEST Arabidopsis thaliana protein match is: unknown protein (TAIR:AT5G65840.1); Has 252 Blast hits to 252 proteins in 46 species: Archae - 0; Bacteria …	35.1	not assigned.no ontology	265959_at	Transcript	(at2g37240): INVOLVED IN: biological_process unknown; LOCATED IN: chloroplast; EXPRESSED IN: 21 plant structures; EXPRESSED DURING: 14 growth stages; CONTAINS InterPro DOMAIN/s: Thioredoxin fold (InterPro:IPR012335), Thioredoxin-like fold (InterPro:IPR012336); BEST Arabidopsis thaliana protein match is: unknown protein (TAIR:AT5G65840.1); Has 252 Blast hits to 252 proteins in 46 species: Archae -…	265959_at	818301	---	---	13314	At2g37240	NM_129280	265959_at	NA	Identical to UPF0308 protein At2g37240, chloroplast precursor [Arabidopsis Thaliana] (GB:Q9ZUU2;GB:Q94A62); similar to unknown protein [Arabidopsis thaliana] (TAIR:AT5G65840.1); similar to Os03g0284600 [Oryza sativa (japonica cultivar-group)] (GB:NP_001049763.1); similar to PREDICTED: similar to TPA_exp: C9ORF21 isoform 2 [Pan troglodytes] (GB:XP_520707.2); similar to Os03g0729200 [Oryza sativa (…
265960_at	-1.0815	7.80929e-05	-0.679433	0.0039912	-0.16031	0.331396	0.241756	0.108783	At2g37470	histone H2B, putative	28.1.3	DNA.synthesis/chromatin structure.histone	265960_at	Transcript	(at2g37470): histone H2B, putative | chr2:15736764-15737368 FORWARD	265960_at	818324	---	---	57996	At2g37470	NM_129302	265960_at	NA	histone H2B, putative; Identical to Histone H2B.4 (HTB5) [Arabidopsis Thaliana] (GB:Q9ZUS0); similar to histone H2B, putative [Arabidopsis thaliana] (TAIR:AT3G53650.1); similar to Probable histone H2B.3 (GB:Q1SU99); contains InterPro domain Histone-fold; (InterPro:IPR009072); contains InterPro domain Histone core; (InterPro:IPR007125); contains InterPro domain Histone-fold/TFIID-TAF/NF-Y; (InterP…
266106_at	-1.16271	0.000293365	-0.334488	0.149193	-0.00358567	0.98945	0.824636	0.00159157	At2g45170	ATG8E__AtATG8e; microtubule binding	29.5.2	protein.degradation.autophagy	266106_at	Transcript	(at2g45170): Symbols: ATATG8E, ATG8E | AtATG8e; microtubule binding | chr2:18624264-18625717 FORWARD	266106_at	819125	---	---	24840	At2g45170	NM_130080 /// NM_180100	266106_at	AT2G45170.1; AtATG8e	Involved in autophagy. Under nutrient starvation the protein localizes to autophagosomes.; Involved in autophagy. Under nutrient starvation the protein localizes to autophagosomes.
266246_at	1.37573	1.32988e-05	0.658326	0.00412294	0.918488	0.0064665	0.201083	0.166785	At2g27690	CYP94C1; fatty acid (omega-1)-hydroxylase/ oxygen binding	26.10	misc.cytochrome P450	266246_at	Transcript	(at2g27690): Symbols: CYP94C1 | CYP94C1; fatty acid (omega-1)-hydroxylase/ oxygen binding | chr2:11809306-11811215 FORWARD	266246_at	817315	---	---	13273	At2g27690	NM_128328	266246_at	AT2G27690.1; CYP94C1	member of CYP94C; member of CYP94C
266253_at	1.04788	7.9412e-05	0.0416867	0.822432	0.178032	0.268432	-0.82816	0.000278039	At2g27840	HDA13_HDT04__HDT4; histone deacetylase	27.3.55	RNA.regulation of transcription.HDA	266253_at	Transcript	(at2g27840): Symbols: HDT4, HDA13, HDT04 | HDT4; histone deacetylase | chr2:11861994-11863884 FORWARD	266253_at	817331	---	---	13283	At2g27840	NM_128344 /// NM_179778	266253_at	AT2G27840.1; HDT4	Belongs to the plant specific HD2 type proteins; similar to nucleolar Zea mays histone deacetylase; HD2-p39; Belongs to the plant specific HD2 type proteins; similar to nucleolar Zea mays histone deacetylase; HD2-p39
266299_at	1.035	5.71511e-05	0.586251	0.00523576	0.0288917	0.861526	-0.419854	0.00797053	At2g29450	AT103-1A_ATGSTU1__ATGSTU5 (ARABIDOPSIS THALIANA GLUTATHIONE S-TRANSFERASE TAU 5); glutathione binding / glutathione transferase	26.9	misc.glutathione S transferases	266299_at	Transcript	(at2g29450): Symbols: ATGSTU5, ATGSTU1, AT103-1A | ATGSTU5 (ARABIDOPSIS THALIANA GLUTATHIONE S-TRANSFERASE TAU 5); glutathione binding / glutathione transferase | chr2:12624586-12625637 REVERSE	266299_at	817494	---	---	19941	At2g29450	NM_128499	266299_at	AT2G29450.1; ATGSTU5	Encodes a member of the TAU glutathione S-transferase gene family. Gene expression is induced by exposure to auxin, pathogen and herbicides. Naming convention according to Wagner et al. (2002); Encodes a member of the TAU glutathione S-transferase gene family. Gene expression is induced by exposure to auxin, pathogen and herbicides. Naming convention according to Wagner et al. (2002)
266336_at	1.80485	4.85625e-06	1.92266	7.47076e-06	0.389126	0.0589214	0.50693	0.00836808	At2g32270	ZIP3; zinc ion transmembrane transporter	34.12	transport.metal	266336_at	Transcript	(at2g32270): Symbols: ZIP3 | ZIP3; zinc ion transmembrane transporter | chr2:13704221-13706860 FORWARD	266336_at	817787	---	---	10705	At2g32270	NM_128786	266336_at	AT2G32270.1; ZIP3	A member of Zrt- and Irt-related protein (ZIP) family. transcript is induced in response to zinc deficiency in the root. also response to iron deficiency.; A member of Zrt- and Irt-related protein (ZIP) family. transcript is induced in response to zinc deficiency in the root. also response to iron deficiency.
266353_at	1.46036	0.000132913	0.741978	0.0147878	0.766158	0.0167322	0.0477781	0.845364	At2g01520	MLP328 (MLP-LIKE PROTEIN 328); copper ion binding	20.2.99	stress.abiotic.unspecified	266353_at	Transcript	(at2g01520): Symbols: MLP328 | MLP328 (MLP-LIKE PROTEIN 328); copper ion binding | chr2:235925-237147 FORWARD	266353_at	814681	---	---	13152	At2g01520	NM_126213	266353_at	AT2G01520.1	major latex protein-related / MLP-related; Identical to MLP-like protein 328 (MLP328) [Arabidopsis Thaliana] (GB:Q9ZVF3); similar to major latex protein-related / MLP-related [Arabidopsis thaliana] (TAIR:AT2G01530.1); similar to major latex-like protein [Rubus idaeus] (GB:CAA11844.1); similar to major latex protein [Ficus awkeotsang] (GB:AAQ07269.1); contains InterPro domain Bet v I allergen; (In…
266415_at	-1.30993	3.15438e-05	-0.618429	0.00779025	0.304373	0.0989446	0.995878	0.000167448	At2g38530	LP2__LTP2 (LIPID TRANSFER PROTEIN 2); lipid binding	11.6	lipid metabolism.lipid transfer proteins etc	266415_at	Transcript	(at2g38530): Symbols: LTP2, LP2 | LTP2 (LIPID TRANSFER PROTEIN 2); lipid binding | chr2:16128378-16129158 FORWARD	266415_at	818435	---	---	10717	At2g38530	NM_129410	266415_at	LTP2	Involved in lipid transfer between membranes. Belongs to a family of Lipid transfer proteins. Sequence similarity to other plant/Arabidopsis LPT genes but highest similarity to LPT1. Stress and pathogen-inducible motifs found in the upstream region.Expressed in flower, leaves and siliques but absent in roots.
266566_at	-1.10199	0.000168754	-0.246971	0.210531	0.310835	0.1186	1.16586	0.000124849	At2g24040	hydrophobic protein, putative / low temperature and salt responsive protein, putative	20.2.3	stress.abiotic.drought/salt	266566_at	Transcript	(at2g24040): hydrophobic protein, putative / low temperature and salt responsive protein, putative | chr2:10223945-10224630 FORWARD	266566_at	816938	---	---	39209	At2g24040	NM_127966	266566_at	NA	hydrophobic protein, putative / low temperature and salt responsive protein, putative; Identical to UPF057 membrane protein At2g24040 [Arabidopsis Thaliana] (GB:O82232;GB:Q53XD6); similar to hydrophobic protein, putative / low temperature and salt responsive protein, putative [Arabidopsis thaliana] (TAIR:AT4G28088.1); similar to Protein of unknown function UPF0057 [Medicago truncatula] (GB:ABE787…
266578_at	1.43081	2.64348e-05	0.539204	0.0179069	-0.595019	0.0157074	-1.48662	4.10664e-05	At2g23910	cinnamoyl-CoA reductase-related	16.2	secondary metabolism.phenylpropanoids	266578_at	Transcript	(at2g23910): cinnamoyl-CoA reductase-related | chr2:10177834-10180064 FORWARD	266578_at	816923	---	---	27976	At2g23910	NM_127952	266578_at	NA	cinnamoyl-CoA reductase-related; similar to cinnamoyl-CoA reductase-related [Arabidopsis thaliana] (TAIR:AT4G30470.1); similar to Ribosome-binding factor A [Medicago truncatula] (GB:ABE85146.1); contains InterPro domain NAD-dependent epimerase/dehydratase; (InterPro:IPR001509)
266636_at	1.0418	7.04159e-05	0.364534	0.0426219	-0.0098352	0.956371	-0.687103	0.000687167	At2g35370	GDCH; glycine dehydrogenase (decarboxylating)	1.2.4.4	PS.photorespiration.glycine cleavage.H protein	266636_at	Transcript	(at2g35370): Symbols: GDCH | GDCH; glycine dehydrogenase (decarboxylating) | chr2:14891102-14892218 FORWARD	266636_at	818104	---	---	24936	At2g35370	NM_129089	266636_at	AT2G35370.1; GDCH	Encodes glycine decarboxylase complex H protein. Involved in photorespiration.; Encodes glycine decarboxylase complex H protein. Involved in photorespiration.
266658_at	-1.46696	8.15663e-06	-0.769681	0.00171158	0.351542	0.0537471	1.04882	9.81738e-05	At2g25735	unknown protein	35.2	not assigned.unknown	266658_at	Transcript	(at2g25735): unknown protein | chr2:10975060-10975759 REVERSE	266658_at	817115	---	---	38984	At2g25735	NM_128133	266658_at	NA	unknown protein
266695_at	-1.20781	5.29112e-05	-0.155477	0.390109	0.241765	0.174478	1.29409	6.11019e-05	At2g19810	zinc finger (CCCH-type) family protein	27.3.12	RNA.regulation of transcription.C3H zinc finger family	266695_at	Transcript	(at2g19810): zinc finger (CCCH-type) family protein | chr2:8550313-8551858 FORWARD	266695_at	816500	---	---	12895	At2g19810	NM_127539	266695_at	NA	zinc finger (CCCH-type) family protein; similar to zinc finger (CCCH-type) family protein [Arabidopsis thaliana] (TAIR:AT4G29190.1); similar to Zinc finger, CCCH-type [Medicago truncatula] (GB:ABE91976.1); contains InterPro domain Zinc finger, CCCH-type; (InterPro:IPR000571)
266743_at	-2.29517	2.71587e-05	-0.90572	0.0150503	-0.00840033	0.981127	1.38105	0.000486499	At2g02990	RNS1 (RIBONUCLEASE 1); endoribonuclease/ ribonuclease	27.1.19	RNA.processing.ribonucleases	266743_at	Transcript	(at2g02990): Symbols: RNS1, ATRNS1 | RNS1 (RIBONUCLEASE 1); endoribonuclease/ ribonuclease | chr2:873506-874811 FORWARD	266743_at	814828	---	---	10792	At2g02990	NM_126351	266743_at	RNS1	member of the ribonuclease T2 family, responds to inorganic phosphate starvation, and inhibits production of anthocyanin. Also involved in wound-induced signaling independent of jasmonic acid.
266800_at	-1.75311	4.7405e-05	-1.06341	0.00317165	0.106821	0.676517	0.796519	0.00361903	At2g22880	VQ motif-containing protein	35.1	not assigned.no ontology	266800_at	Transcript	(at2g22880): VQ motif-containing protein | chr2:9741119-9741463 REVERSE	266800_at	816819	---	---	71119	At2g22880	NM_127853	266800_at	NA	VQ motif-containing protein; similar to VQ motif-containing protein [Arabidopsis thaliana] (TAIR:AT4G37710.1); contains InterPro domain VQ; (InterPro:IPR008889)
266841_at	1.99525	1.37096e-06	2.06697	2.50332e-06	-0.364093	0.0580155	-0.292367	0.0664757	At2g26150	HSFA2__ATHSFA2; DNA binding / transcription factor	20.2.1	stress.abiotic.heat	266841_at	Transcript	(at2g26150): Symbols: ATHSFA2, HSFA2 | ATHSFA2; DNA binding / transcription factor | chr2:11135682-11137396 FORWARD	266841_at	817155	---	---	38933	At2g26150	NM_001124916 /// NM_128173	266841_at	AT2G26150.1; ATHSFA2	member of Heat Stress Transcription Factor (Hsf) family; member of Heat Stress Transcription Factor (Hsf) family
266884_at	-1.03217	0.00028886	-0.653536	0.0104245	0.398536	0.0648149	0.777171	0.00113023	At2g44790	UCC2 (UCLACYANIN 2); copper ion binding / electron carrier	26.19	misc.plastocyanin-like	266884_at	Transcript	(at2g44790): Symbols: UCC2 | UCC2 (UCLACYANIN 2); copper ion binding / electron carrier | chr2:18461906-18463309 REVERSE	266884_at	819088	---	---	20433	At2g44790	NM_130043	266884_at	UCC2	Encodes a uclacyanin, a protein precursor that is closely related to precursors of stellacyanins and a blue copper protein from pea pods.
266901_at	1.13703	4.50448e-05	0.349786	0.0513081	0.822591	0.00669809	0.0353452	0.825099	At2g34600	TIFY5B__JAZ7 (JASMONATE-ZIM-DOMAIN PROTEIN 7)	35.2	not assigned.unknown	266901_at	Transcript	(at2g34600): Symbols: JAZ7, TIFY5B | JAZ7 (JASMONATE-ZIM-DOMAIN PROTEIN 7) | chr2:14573080-14573856 FORWARD	266901_at	818025	---	---	37783	At2g34600	NM_129014	266901_at	AT2G34600.1	similar to unknown protein [Arabidopsis thaliana] (TAIR:AT1G30135.1); similar to ZIM [Medicago truncatula] (GB:ABE81432.1); contains InterPro domain ZIM; (InterPro:IPR010399)
266979_at	1.0574	0.000149214	0.103054	0.590725	-0.0949451	0.602528	-1.0493	0.00015321	At2g39470	PPL2 (PsbP-like protein 2); calcium ion binding	1.1.1.2	PS.lightreaction.photosystem II.PSII polypeptide subunits	266979_at	Transcript	(at2g39470): Symbols: PPL2 | PPL2 (PsbP-like protein 2); calcium ion binding | chr2:16476216-16477843 FORWARD	266979_at	818532	---	---	37167	At2g39470	NM_001036437 /// NM_001084553 /// NM_129505	266979_at	NA	photosystem II reaction center PsbP family protein; similar to photosystem II reaction center PsbP family protein [Arabidopsis thaliana] (TAIR:AT3G55330.1); similar to kinase binding protein [Oryza sativa (japonica cultivar-group)] (GB:BAF30961.1); contains InterPro domain Photosystem II oxygen evolving complex protein PsbP; (InterPro:IPR002683); calcium ion binding; similar to photosystem II rea…
267026_at	1.70228	0.00018765	0.9227	0.0146534	0.561002	0.0830205	-0.218581	0.42052	At2g38340	AP2 domain-containing transcription factor, putative (DRE2B)	27.3.3	RNA.regulation of transcription.AP2/EREBP, APETALA2/Ethylene-responsive element binding protein family	267026_at	Transcript	(at2g38340): AP2 domain-containing transcription factor, putative (DRE2B) | chr2:16067396-16068291 REVERSE	267026_at	818414	---	---	74107	At2g38340	NM_129390	267026_at	NA	encodes a member of the DREB subfamily A-2 of ERF/AP2 transcription factor family. The protein contains one AP2 domain. There are eight members in this subfamily including DREB2A AND DREB2B that are involved in response to drought.
267053_s_at	1.28673	6.72246e-05	0.63335	0.0114088	0.5788	0.0196898	-0.0745837	0.682531	At2g38380 At2g38390	peroxidase 22 (PER22) (P22) (PRXEA) / basic peroxidase E	26.12	misc.peroxidases	267053_s_at	Transcript	MULTIPLE HITS: (at2g38380,at2g38390). at2g38380: peroxidase 22 (PER22) (P22) (PRXEA) / basic peroxidase E | chr2:16076384-16078583 FORWARD at2g38390: peroxidase, putative | chr2:16079681-16081509 FORWARD	267053_s_at	818419 /// 818420	---	---	28466	At2g38390	NM_129394 /// NM_129395	267053_s_at	NA	peroxidase 22 (PER22) (P22) (PRXEA) / basic peroxidase E; Identical to Peroxidase 22 precursor (EC 1.11.1.7) (Atperox P22) (ATPEa) (Basic peroxidase E) (PER22) [Arabidopsis Thaliana] (GB:P24102;GB:O80913); similar to peroxidase, putative [Arabidopsis thaliana] (TAIR:AT2G38390.1); similar to peroxidase (GB:AAA32842.1); contains InterPro domain Haem peroxidase; (InterPro:IPR010255); contains InterP…
267070_at	1.01541	0.00133207	0.223986	0.389737	-0.190434	0.44675	-0.981861	0.00125844	At2g41000	heat shock protein binding	20.2.1	stress.abiotic.heat	267070_at	Transcript	(at2g41000): heat shock protein binding | chr2:17111445-17112557 FORWARD	267070_at	818700	---	---	46722	At2g41000	NM_001125019 /// NM_129665	267070_at	AT2G41000.1	(LOW-MOLECULAR-WEIGHT CYSTEINE-RICH 51); heat shock protein binding; Identical to Chaperone protein dnaJ 72 (AtJ72) (AtDjC72) (ATJ72) [Arabidopsis Thaliana] (GB:O80684;GB:Q84MC8); similar to DNAJ heat shock family protein [Arabidopsis thaliana] (TAIR:AT2G22360.1); similar to Os01g0277900 [Oryza sativa (japonica cultivar-group)] (GB:NP_001042738.1); similar to Heat shock protein DnaJ, N-terminal […
267093_at	1.32646	4.20926e-05	0.621617	0.00965421	-0.203771	0.264214	-0.908616	0.00033405	At2g38170	ATCAX1_RCI4__CAX1 (cation exchanger 1); calcium ion transmembrane transporter/ calcium:cation antiporter/ calcium:hydrogen antiporter	34.21	transport.calcium	267093_at	Transcript	(at2g38170): Symbols: CAX1, ATCAX1, RCI4 | CAX1 (cation exchanger 1); calcium ion transmembrane transporter/ calcium:cation antiporter/ calcium:hydrogen antiporter | chr2:15990045-15993278 REVERSE	267093_at	818395	---	---	12459	At2g38170	NM_129373 /// NM_179961 /// NM_201901	267093_at	CAX1	Encodes a high affinity vacuolar calcium antiporter. The residue His 338 is critical to Ca2+ transport activity. Disruption of CAX1 reduces manganese and zinc of shoot tissue and results in a decrease in the activity of vacuolar V-type proton ATPase.
267178_at	-1.28533	0.000578848	-0.511095	0.0862767	0.322746	0.240644	1.09698	0.00109701	At2g37750	unknown protein	35.2	not assigned.unknown	267178_at	Transcript	(at2g37750): unknown protein | chr2:15830989-15831558 FORWARD	267178_at	818352	---	---	28646	At2g37750	NM_129331	267178_at	NA	unknown protein
267180_at	1.17497	0.000154047	0.455595	0.0456028	-0.131607	0.514139	-0.850982	0.000793244	At2g37570	SLT1 (sodium- and lithium-tolerant 1)	20.2	stress.abiotic	267180_at	Transcript	(at2g37570): Symbols: SLT1 | SLT1 (sodium- and lithium-tolerant 1) | chr2:15761300-15763373 REVERSE	267180_at	818333	---	---	12789	At2g37570	NM_129312 /// NM_201896	267180_at	SLT1	encodes a protein that can complement the salt-sensitive phenotype of a calcineurin (CaN)-deficient yeast mutant. This gene occurs in a single-copy and is 75% identical to tobacco SLT1 gene.
267247_at	1.13314	4.47888e-05	0.0591847	0.737522	-0.109936	0.487512	-1.18389	5.96053e-05	At2g30170	catalytic	35.2	not assigned.unknown	267247_at	Transcript	(at2g30170): catalytic | chr2:12879675-12881498 REVERSE	267247_at	817569	---	---	19566	At2g30170	NM_001084511 /// NM_128572	267247_at	NA	catalytic; similar to 5-azacytidine resistance protein -related [Arabidopsis thaliana] (TAIR:AT5G66720.2); similar to Os01g0164600 [Oryza sativa (japonica cultivar-group)] (GB:NP_001042103.1); similar to putative senescence-associated protein [Pisum sativum] (GB:BAB33413.1); contains InterPro domain Protein phosphatase 2C-like; (InterPro:IPR001932)
267319_at	1.09551	0.000278817	0.981684	0.00170754	-0.460998	0.049198	-0.574821	0.0076588	At2g34660	EST4_MRP2__ATMRP2 (ARABIDOPSIS THALIANA MULTIDRUG RESISTANCE-ASSOCIATED PROTEIN 2); ATPase, coupled to transmembrane movement of substances	34.16	transport.ABC transporters and multidrug resistance systems	267319_at	Transcript	(at2g34660): Symbols: ATMRP2, EST4, MRP2 | ATMRP2 (ARABIDOPSIS THALIANA MULTIDRUG RESISTANCE-ASSOCIATED PROTEIN 2); ATPase, coupled to transmembrane movement of substances | chr2:14602700-14612565 FORWARD	267319_at	818031	---	---	19665	At2g34660	NM_129020	267319_at	ATMRP2	encodes a multidrug resistance-associated protein that is MgATP-energized glutathione S-conjugate pump. The expression of this gene is upregulated by herbicide safeners such as benoxacor and fenclorim.
267385_at	-1.63511	1.13507e-05	-0.821396	0.00295114	0.250037	0.19142	1.06376	0.000180201	At2g44380	DC1 domain-containing protein	35.1.26	not assigned.no ontology.DC1 domain containing protein	267385_at	Transcript	(at2g44380): DC1 domain-containing protein | chr2:18323461-18324428 REVERSE	267385_at	819045	---	---	36767	At2g44380	NM_130001	267385_at	NA	DC1 domain-containing protein; similar to DC1 domain-containing protein [Arabidopsis thaliana] (TAIR:AT5G43520.1); similar to CHP-rich zinc finger protein-like [Oryza sativa (japonica cultivar-group)] (GB:BAC21314.1); contains InterPro domain C1-like; (InterPro:IPR011424); contains InterPro domain DC1; (InterPro:IPR004146)
244973_at	0.511836	0.125827	1.13527	0.0125458	0.778935	0.0523755	1.40237	0.00117163	AtCg00690	PSBT_PSBTC__Encodes photosystem II 5 kD protein subunit PSII-T. This is a plastid-encoded gene (PsbTc) which also has a nuclear-encoded paralog (PsbTn).	1.1.1.2	PS.lightreaction.photosystem II.PSII polypeptide subunits	244973_at	Transcript	(atcg00690): Symbols: PSBT, PSBTC | Encodes photosystem II 5 kD protein subunit PSII-T. This is a plastid-encoded gene (PsbTc) which also has a nuclear-encoded paralog (PsbTn). | chrC:74082-74183 FORWARD	244973_at	---	---	---	---	psbT	---	244973_at	ATCG00690.1; PSBT	Encodes photosystem II 5 kD protein subunit PSII-T. This is a plastid-encoded gene (PsbTc) which also has a nuclear-encoded paralog (PsbTn).; Encodes photosystem II 5 kD protein subunit PSII-T. This is a plastid-encoded gene (PsbTc) which also has a nuclear-encoded paralog (PsbTn).
246927_s_at	0.179922	0.441809	1.05045	0.00324591	-0.924015	0.0108804	-0.0534846	0.829953	At5g25250 At5g25260	FUNCTIONS IN: molecular_function unknown; INVOLVED IN: biological_process unknown; LOCATED IN: plasma membrane, vacuole; EXPRESSED IN: cultured cell; CONTAINS InterPro DOMAIN/s: Band 7 protein (InterPro:IPR001107); BEST Arabidopsis thaliana protein match is: unknown protein (TAIR:AT5G25260.1); Has 4072 Blast hits to 3210 proteins in 656 species: Archae - 10; Bacteria - 1411; Metazoa - 994; Fungi …	35.2	not assigned.unknown	246927_s_at	Transcript	MULTIPLE HITS: (at5g25260,at5g25250). at5g25260: FUNCTIONS IN: molecular_function unknown; INVOLVED IN: biological_process unknown; LOCATED IN: plasma membrane; EXPRESSED IN: cultured cell; CONTAINS InterPro DOMAIN/s: Band 7 protein (InterPro:IPR001107); BEST Arabidopsis thaliana protein match is: unknown protein (TAIR:AT5G25250.1); Has 4214 Blast hits to 3442 proteins in 652 species: Archae - 14…	246927_s_at	832596 /// 832597	---	---	30922	At5g25260	NM_122434 /// NM_122435	246927_s_at	NA	similar to unknown protein [Arabidopsis thaliana] (TAIR:AT5G64870.1); similar to unknown protein [Arabidopsis thaliana] (TAIR:AT5G25260.1); similar to IMP dehydrogenase/GMP reductase [Medicago truncatula] (GB:ABE86648.1); similar to 80C09_16 [Brassica rapa subsp. pekinensis] (GB:AAZ41827.1); similar to nodulin [Glycine max] (GB:AAC72337.1); contains domain FLOTILLIN-RELATED (PTHR13806); contains …
248236_at	-0.0217816	0.921417	1.4239	0.000133822	0.121372	0.543059	1.56706	4.33594e-05	At5g53870	plastocyanin-like domain-containing protein	26.19	misc.plastocyanin-like	248236_at	Transcript	(at5g53870): plastocyanin-like domain-containing protein | chr5:21869864-21871284 REVERSE	248236_at	835468	---	---	49170	At5g53870	NM_124766	248236_at	NA	plastocyanin-like domain-containing protein; similar to plastocyanin-like domain-containing protein [Arabidopsis thaliana] (TAIR:AT4G27520.1); similar to putative early nodulin-like 2 predicted GPI-anchored protein [Trifolium pratense] (GB:BAE71287.1); contains InterPro domain Cupredoxin; (InterPro:IPR008972); contains InterPro domain Plastocyanin-like; (InterPro:IPR003245)
248332_at	0.542238	0.0530785	1.61202	0.000593495	-0.701788	0.0374612	0.367993	0.15322	At5g52640	ATHS83_HSP81-1_HSP81.1_HSP83__ATHSP90.1 (HEAT SHOCK PROTEIN 90.1); ATP binding / unfolded protein binding	20.2.1	stress.abiotic.heat	248332_at	Transcript	(at5g52640): Symbols: HSP81-1, ATHS83, HSP81.1, HSP83, ATHSP90.1 | ATHSP90.1 (HEAT SHOCK PROTEIN 90.1); ATP binding / unfolded protein binding | chr5:21352399-21355361 FORWARD	248332_at	835341	---	---	25471	At5g52640	NM_124642	248332_at	AT5G52640.1; HSP81-1; AT5G52640.1; HSP81-1	Encodes a cytosolic heat shock protein AtHSP90.1. AtHSP90.1 interacts with disease resistance signaling components SGT1b and RAR1 and is required for RPS2-mediated resistance.; Encodes a cytosolic heat shock protein AtHSP90.1. AtHSP90.1 interacts with disease resistance signaling components SGT1b and RAR1 and is required for RPS2-mediated resistance.; Arabidopsis thaliana 81 kDA heat shock protei…
248448_at	0.188142	0.192697	1.0517	0.000181955	-0.325018	0.0590511	0.53854	0.00232141	At5g51190	AP2 domain-containing transcription factor, putative	17.5.2	hormone metabolism.ethylene.signal transduction	248448_at	Transcript	(at5g51190): AP2 domain-containing transcription factor, putative | chr5:20800584-20801416 REVERSE	248448_at	835193	---	---	19728	At5g51190	NM_124498	248448_at	NA	encodes a member of the ERF (ethylene response factor) subfamily B-3 of ERF/AP2 transcription factor family. The protein contains one AP2 domain. There are 18 members in this subfamily including ATERF-1, ATERF-2, AND ATERF-5.
250091_at	-0.207135	0.438516	-1.00505	0.00777057	0.0441843	0.886166	-0.753735	0.00960047	At5g17340	unknown protein	35.1	not assigned.no ontology	250091_at	Transcript	(at5g17340): unknown protein | chr5:5715624-5716268 REVERSE	250091_at	831600	---	---	31565	At5g17340	NM_121740	250091_at	NA	similar to unknown protein [Arabidopsis thaliana] (TAIR:AT3G03272.1); similar to M3.4 protein [Brassica napus] (GB:AAD24197.1)
251400_at	0.281695	0.0826397	1.15784	0.000181955	-0.429509	0.0335111	0.446634	0.01024	At3g60420	LOCATED IN: cellular_component unknown; EXPRESSED IN: 17 plant structures; EXPRESSED DURING: 10 growth stages; CONTAINS InterPro DOMAIN/s: Phosphoglycerate mutase (InterPro:IPR013078); BEST Arabidopsis thaliana protein match is: unknown protein (TAIR:AT3G60450.1); Has 196 Blast hits to 165 proteins in 65 species: Archae - 0; Bacteria - 41; Metazoa - 2; Fungi - 34; Plants - 58; Viruses - 0; Other …	35.2	not assigned.unknown	251400_at	Transcript	(at3g60420): LOCATED IN: cellular_component unknown; EXPRESSED IN: 17 plant structures; EXPRESSED DURING: 10 growth stages; CONTAINS InterPro DOMAIN/s: Phosphoglycerate mutase (InterPro:IPR013078); BEST Arabidopsis thaliana protein match is: unknown protein (TAIR:AT3G60450.1); Has 196 Blast hits to 165 proteins in 65 species: Archae - 0; Bacteria - 41; Metazoa - 2; Fungi - 34; Plants - 58; Viruse…	251400_at	825213	---	---	34452	At3g60420	NM_001125393 /// NM_115906	251400_at	NA	similar to unknown protein [Arabidopsis thaliana] (TAIR:AT3G60450.1); similar to pRIB5 protein [Ribes nigrum] (GB:CAA07566.1); contains InterPro domain Phosphoglycerate mutase; (InterPro:IPR013078); contains InterPro domain PRIB5; (InterPro:IPR012398)
252265_at	-0.061679	0.792109	-1.15136	0.00105787	-0.627395	0.0245138	-1.71708	5.14421e-05	At3g49620	DIN11 (DARK INDUCIBLE 11); iron ion binding / oxidoreductase	33.99	development.unspecified	252265_at	Transcript	(at3g49620): Symbols: DIN11 | DIN11 (DARK INDUCIBLE 11); iron ion binding / oxidoreductase | chr3:18393747-18396816 FORWARD	252265_at	824124	---	---	35583	At3g49620	NM_114822	252265_at	DIN11	encodes a protein similar to 2-oxoacid-dependent dioxygenase. Expression is induced after 24 hours of dark treatment, in senescing leaves and treatment with exogenous photosynthesis inhibitor. Induction of gene expression was suppressed in excised leaves supplied with sugar. The authors suggest that the gene's expression pattern is responding to the level of sugar in the cell.
252403_at	0.0739161	0.778891	1.24004	0.00147731	-0.763972	0.0194762	0.402156	0.0843734	At3g48080	lipase class 3 family protein / disease resistance protein-related	20.1	stress.biotic	252403_at	Transcript	(at3g48080): lipase class 3 family protein / disease resistance protein-related | chr3:17752938-17755190 REVERSE	252403_at	823963	---	---	62871	At3g48080	NM_114677	252403_at	NA	lipase class 3 family protein / disease resistance protein-related; similar to EDS1 (ENHANCED DISEASE SUSCEPTIBILITY 1), signal transducer/ triacylglycerol lipase [Arabidopsis thaliana] (TAIR:AT3G48090.1); similar to EDS1 [Lycopersicon esculentum] (GB:AAX73302.1); contains InterPro domain Lipase, class 3; (InterPro:IPR002921)
253073_at	-0.203975	0.201413	-1.66023	1.21815e-05	0.579946	0.0137899	-0.876309	0.00028138	At4g37410	CYP81F4; electron carrier/ heme binding / iron ion binding / monooxygenase/ oxygen binding	26.10	misc.cytochrome P450	253073_at	Transcript	(at4g37410): Symbols: CYP81F4 | CYP81F4; electron carrier/ heme binding / iron ion binding / monooxygenase/ oxygen binding | chr4:17590772-17592920 FORWARD	253073_at	829895	---	---	22792	At4g37410	NM_119904	253073_at	AT4G37410.1; CYP81F4	member of CYP81F; member of CYP81F
253832_at	-0.179242	0.568946	1.13718	0.00826187	1.09539	0.0137899	2.41181	6.0128e-05	At4g27654	unknown protein	35.2	not assigned.unknown	253832_at	Transcript	(at4g27654): unknown protein | chr4:13811645-13812126 FORWARD	253832_at	828878	---	---	32081	At4g27654	NM_118903	253832_at	NA	unknown protein
256014_at	-0.301857	0.0725566	-1.0397	0.00040837	0.327377	0.0822501	-0.410464	0.0176155	At1g19200	senescence-associated protein-related	33.99	development.unspecified	256014_at	Transcript	(at1g19200): senescence-associated protein-related | chr1:6625020-6625856 REVERSE	256014_at	838503	---	---	51677	At1g19200	NM_101778	256014_at	NA	senescence-associated protein-related; similar to senescence-associated protein-related [Arabidopsis thaliana] (TAIR:AT1G74940.1); similar to Protein of unknown function DUF581 [Medicago truncatula] (GB:ABE90961.1); contains InterPro domain Ferrochelatase; (InterPro:IPR001015); contains InterPro domain Protein of unknown function DUF581; (InterPro:IPR007650)
256451_s_at	0.407095	0.162646	1.012	0.0118053	-0.777107	0.0355155	-0.1722	0.546164	At1g75170	SEC14 cytosolic factor family protein / phosphoglyceride transfer family protein	34.99	transport.misc	256451_s_at	Transcript	MULTIPLE HITS: (at5g04781,at1g75170). at5g04781: Pseudogene of AT1G75170; SEC14 cytosolic factor family protein / phosphoglyceride transfer family protein | chr5:1386686-1387731 FORWARDmoderately similar to ( 293)AT1G75170SEC14 cytosolic factor family protein / phosphoglyceride transfer family protein | chr1:28218405-28219347 FORWARD at1g75170: SEC14 cytosolic factor family protein / phosphoglyce…	256451_s_at	843854	---	---	48375	At1g75170	NM_001036206 /// NM_001036207 /// NM_106173	256451_s_at	NA	SEC14 cytosolic factor family protein / phosphoglyceride transfer family protein; similar to SEC14 cytosolic factor family protein / phosphoglyceride transfer family protein [Arabidopsis thaliana] (TAIR:AT4G36640.1); similar to transporter-like protein [Solanum tuberosum] (GB:ABC01895.1); contains InterPro domain Phosphatidylinositol transfer protein-like, N-terminal; (InterPro:IPR011074); contai…
257102_at	-0.0260528	0.957054	-1.47689	0.00945702	-0.000937284	0.999192	-1.45178	0.00284821	At3g25050	XTH3 (XYLOGLUCAN ENDOTRANSGLUCOSYLASE/HYDROLASE 3); hydrolase, acting on glycosyl bonds / xyloglucan:xyloglucosyl transferase	10.7	cell wall.modification	257102_at	Transcript	(at3g25050): Symbols: XTH3 | XTH3 (XYLOGLUCAN ENDOTRANSGLUCOSYLASE/HYDROLASE 3); hydrolase, acting on glycosyl bonds / xyloglucan:xyloglucosyl transferase | chr3:9126851-9128416 FORWARD	257102_at	822096	---	---	46272	At3g25050	NM_113409	257102_at	XTH3	encodes a xyloglucan endotransglucosylase/hydrolase. Higher expression in flowers and in response to IAA treatment.
258100_at	-0.0893888	0.603274	-1.11215	0.000294178	0.229412	0.197868	-0.793354	0.000574032	At3g23550	MATE efflux family protein	34.99	transport.misc	258100_at	Transcript	(at3g23550): MATE efflux family protein | chr3:8448273-8450697 REVERSE	258100_at	821934	---	---	28427	At3g23550	NM_113258	258100_at	NA	MATE efflux family protein; similar to ALF5 (ABERRANT LATERAL ROOT FORMATION 5), antiporter/ transporter [Arabidopsis thaliana] (TAIR:AT3G23560.1); similar to hypothetical membrane protein-1 [Marchantia polymorpha] (GB:BAB71817.1); similar to Os07g0502200 [Oryza sativa (japonica cultivar-group)] (GB:NP_001059724.1); similar to Os07g0108200 [Oryza sativa (japonica cultivar-group)] (GB:NP_001058715…
259399_at	-0.2911	0.199952	-1.73669	0.000133822	0.069529	0.790023	-1.37606	0.000175429	At1g17710	phosphatase	26.13	misc.acid and other phosphatases	259399_at	Transcript	(at1g17710): phosphatase | chr1:6090560-6092027 REVERSE	259399_at	838347	---	---	49892	At1g17710	NM_001084087 /// NM_101633	259399_at	NA	phosphoric monoester hydrolase; similar to phosphoric monoester hydrolase [Arabidopsis thaliana] (TAIR:AT1G73010.1); similar to putative phosphatase [Solanum lycopersicum] (GB:CAD30864.1); contains InterPro domain HAD-superfamily hydrolase subfamily IB, PSPase-like; (InterPro:IPR006383); contains InterPro domain HAD-superfamily subfamily IB hydrolase, hypothetical 1; (InterPro:IPR006384); similar…
259802_at	-0.0841206	0.722504	-2.73156	3.1138e-06	0.383663	0.116506	-2.26377	1.48102e-05	At1g72260	THI2.1.1__THI2.1 (THIONIN 2.1); toxin receptor binding	20.1.2	stress.biotic.receptors	259802_at	Transcript	(at1g72260): Symbols: THI2.1, THI2.1.1 | THI2.1 (THIONIN 2.1); toxin receptor binding | chr1:27198433-27199444 REVERSE	259802_at	843558	---	---	25077	At1g72260	NM_105885	259802_at	THI2.1	Encodes a thionin which is a cysteine rich protein having antimicrobial properties. Thi2.1 is expressed in response to a variety of pathogens and induced by ethylene and jasmonic acid.
260134_at	-0.165403	0.307993	-1.07046	0.000328903	0.371036	0.056448	-0.53402	0.00458943	At1g66370	AtMYB113__MYB113 (myb domain protein 113); DNA binding / transcription factor	27.3.25	RNA.regulation of transcription.MYB domain transcription factor family	260134_at	Transcript	(at1g66370): Symbols: MYB113, AtMYB113 | MYB113 (myb domain protein 113); DNA binding / transcription factor | chr1:24753634-24754604 FORWARD	260134_at	842955	---	---	16916	At1g66370	NM_105308	260134_at	AT1G66370.1; MYB113	Encodes a putative transcription factor (MYB113).; Encodes a putative transcription factor (MYB113).
260706_at	0.217688	0.352558	1.18107	0.00174156	-0.484065	0.0743179	0.479314	0.0420853	At1g32350	AOX1D (alternative oxidase 1D); alternative oxidase	9.4	mitochondrial electron transport / ATP synthesis.alternative oxidase	260706_at	Transcript	(at1g32350): Symbols: AOX1D | AOX1D (alternative oxidase 1D); alternative oxidase | chr1:11666977-11668690 REVERSE	260706_at	840127	---	---	40153	At1g32350	NM_102968	260706_at	AT1G32350.1	AOX1D (ALTERNATIVE OXIDASE 1D); alternative oxidase; Identical to Alternative oxidase 3, mitochondrial precursor (EC 1.-.-.-) (AOX3) [Arabidopsis Thaliana] (GB:Q8LEE7;GB:Q8VY45;GB:Q9C612;GB:Q9LQM4); similar to AOX1A (alternative oxidase 1A), alternative oxidase [Arabidopsis thaliana] (TAIR:AT3G22370.1); similar to alternative oxidase [Populus tremula x Populus tremuloides] (GB:CAB72441.1); contai…
260869_at	-0.125432	0.495999	-1.02652	0.000829878	0.190387	0.319215	-0.710705	0.00170355	At1g43800	acyl-(acyl-carrier-protein) desaturase, putative / stearoyl-ACP desaturase, putative	11.1.15	lipid metabolism.FA synthesis and FA elongation.ACP desaturase	260869_at	Transcript	(at1g43800): acyl-(acyl-carrier-protein) desaturase, putative / stearoyl-ACP desaturase, putative | chr1:16577610-16579722 FORWARD	260869_at	840977	---	---	43113	At1g43800	NM_103508	260869_at	NA	acyl-(acyl-carrier-protein) desaturase, putative / stearoyl-ACP desaturase, putative; similar to SSI2 (fatty acid biosynthesis 2), acyl-[acyl-carrier-protein] desaturase [Arabidopsis thaliana] (TAIR:AT2G43710.1); similar to stearoyl acyl carrier protein desaturase Lldd3A20 [Lupinus luteus] (GB:AAD28287.1); contains InterPro domain Fatty acid desaturase, type 2; (InterPro:IPR005067); contains Inte…
261020_at	0.308607	0.178187	1.23685	0.00118287	-0.537074	0.0527022	0.391168	0.0822256	At1g26390	FAD-binding domain-containing protein	26.8	misc.nitrilases, *nitrile lyases, berberine bridge enzymes, reticuline oxidases, troponine reductases	261020_at	Transcript	(at1g26390): FAD-binding domain-containing protein | chr1:9130017-9131779 REVERSE	261020_at	839181	---	---	26532	At1g26390	NM_102403	261020_at	NA	FAD-binding domain-containing protein; similar to FAD-binding domain-containing protein [Arabidopsis thaliana] (TAIR:AT1G26410.1); similar to FAD-binding domain-containing protein [Arabidopsis thaliana] (TAIR:AT1G26380.1); similar to FAD-binding domain-containing protein [Arabidopsis thaliana] (TAIR:AT1G26420.1); similar to FAD linked oxidase, N-terminal [Medicago truncatula] (GB:ABD32603.1); con…
261826_at	-0.166345	0.329004	-1.23686	0.000181955	-0.000906172	0.997277	-1.07142	0.000148688	At1g11580	ATPMEPCRA__PMEPCRA (METHYLESTERASE PCR A); enzyme inhibitor/ pectinesterase	10.8.1	cell wall.pectin*esterases.PME	261826_at	Transcript	(at1g11580): Symbols: ATPMEPCRA, PMEPCRA | PMEPCRA (METHYLESTERASE PCR A); enzyme inhibitor/ pectinesterase | chr1:3888690-3890811 FORWARD	261826_at	837701	---	---	24510	At1g11580	NM_101031	261826_at	NA	pectin methylesterase, putative; similar to pectin methylesterase, putative [Arabidopsis thaliana] (TAIR:AT1G11590.1); similar to pectin methylesterase [Sesbania rostrata] (GB:CAD29733.1); contains InterPro domain Virulence factor, pectin lyase fold; (InterPro:IPR011050); contains InterPro domain Plant invertase/pectin methylesterase inhibitor; (InterPro:IPR007186); contains InterPro domain Pecti…
262697_at	-0.0114255	0.974197	-1.06825	0.00867198	-0.276209	0.36549	-1.33303	0.00070887	At1g75940	BGLU20__ATA27; catalytic/ cation binding / hydrolase, hydrolyzing O-glycosyl compounds	26.3	misc.gluco-, galacto- and mannosidases	262697_at	Transcript	(at1g75940): Symbols: ATA27, BGLU20 | ATA27; catalytic/ cation binding / hydrolase, hydrolyzing O-glycosyl compounds | chr1:28511168-28514284 FORWARD	262697_at	843927	---	---	10790	At1g75940	NM_106244	262697_at	AT1G75940.1; ATA27	encodes a protein similar to the BGL4 beta-glucosidase from Brassica napus. The ATA27 protein is predicted to have an ER retention signal and an acidic isoelectric point, suggesting that it may be localized to the ER lumen.; encodes a protein similar to the BGL4 beta-glucosidase from Brassica napus. The ATA27 protein is predicted to have an ER retention signal and an acidic isoelectric point, sug…
263161_at	0.0896294	0.717902	-1.95012	6.15267e-05	-0.223994	0.357145	-2.26374	1.70943e-05	At1g54020	myrosinase-associated protein, putative	16.5.1.3.1	secondary metabolism.sulfur-containing.glucosinolates.degradation.myrosinase	263161_at	Transcript	(at1g54020): myrosinase-associated protein, putative | chr1:20161670-20163743 REVERSE	263161_at	841840	---	---	20006	At1g54020	NM_001084250 /// NM_104279 /// NM_179474	263161_at	NA	myrosinase-associated protein, putative; similar to myrosinase-associated protein, putative [Arabidopsis thaliana] (TAIR:AT1G54010.1); similar to myrosinase-associated protein [Brassica napus] (GB:CAA71238.1); contains InterPro domain Lipolytic enzyme, G-D-S-L; (InterPro:IPR001087)
263948_at	0.261427	0.160852	1.30245	0.000233188	0.0599335	0.778949	1.10096	0.000199147	At2g35980	NHL10__YLS9 (YELLOW-LEAF-SPECIFIC GENE 9)	33.99	development.unspecified	263948_at	Transcript	(at2g35980): Symbols: YLS9, NHL10, ATNHL10 | YLS9 (YELLOW-LEAF-SPECIFIC GENE 9) | chr2:15110588-15111471 FORWARD	263948_at	818171	---	---	25508	At2g35980	NM_129157	263948_at	YLS9	Encodes a protein whose sequence is similar to tobacco hairpin-induced gene (HIN1) and Arabidopsis non-race specific disease resistance gene (NDR1). Expression of this gene is induced by cucumber mosaic virus, spermine and during senescence. The gene product is localized to the chloroplast.
264809_at	-0.266589	0.119146	-1.20759	0.00020534	0.552852	0.0183941	-0.388148	0.0269145	At1g08830	CSD1 (COPPER/ZINC SUPEROXIDE DISMUTASE 1); superoxide dismutase	21.6	redox.dismutases and catalases	264809_at	Transcript	(at1g08830): Symbols: CSD1 | CSD1 (COPPER/ZINC SUPEROXIDE DISMUTASE 1); superoxide dismutase | chr1:2827061-2829315 FORWARD	264809_at	837405	---	---	25177	At1g08830	NM_001084025 /// NM_100757	264809_at	AT1G08830.1; CSD1	Encodes a cytosolic copper/zinc superoxide dismutase CSD1 that can detoxify superoxide radicals. Its expression is affected by miR398-directed mRNA cleavage.; Encodes a cytosolic copper/zinc superoxide dismutase CSD1 that can detoxify superoxide radicals. Its expression is affected by miR398-directed mRNA cleavage.
264866_at	-0.034081	0.862205	1.20006	0.000244509	0.218996	0.238058	1.45314	4.57538e-05	At1g24140	matrixin family protein	29.5.7	protein.degradation.metalloprotease	264866_at	Transcript	(at1g24140): matrixin family protein | chr1:8536045-8537387 REVERSE	264866_at	839026	---	---	41476	At1g24140	NM_102260	264866_at	NA	matrixin family protein; similar to MMP (MATRIX METALLOPROTEINASE), metalloendopeptidase [Arabidopsis thaliana] (TAIR:AT1G70170.1); similar to H+-transporting two-sector ATPase, delta (OSCP) subunit; Peptidase, metallopeptidases [Medicago truncatula] (GB:ABE90189.1); contains InterPro domain Peptidase M10A and M12B, matrixin and adamalysin; (InterPro:IPR001818); contains InterPro domain Peptidase…
264894_at	0.0514436	0.761331	1.01815	0.000323455	0.135374	0.407058	1.10208	9.13543e-05	At1g23040	hydroxyproline-rich glycoprotein family protein	35.1.41	not assigned.no ontology.hydroxyproline rich proteins	264894_at	Transcript	(at1g23040): hydroxyproline-rich glycoprotein family protein | chr1:8164959-8165862 FORWARD	264894_at	838912	---	---	10436	At1g23040	NM_102152	264894_at	NA	hydroxyproline-rich glycoprotein family protein; similar to proline-rich family protein [Arabidopsis thaliana] (TAIR:AT1G70990.1); similar to OSJNBa0006B20.16 [Oryza sativa (japonica cultivar-group)] (GB:CAE02748.2); similar to H0315A08.9 [Oryza sativa (indica cultivar-group)] (GB:CAH67579.1); contains InterPro domain Glutelin; (InterPro:IPR000480)
265260_at	-0.10774	0.575157	1.03569	0.000926003	-0.712009	0.0121538	0.431422	0.0249571	At2g43000	anac042 (Arabidopsis NAC domain containing protein 42); transcription factor	33.99	development.unspecified	265260_at	Transcript	(at2g43000): Symbols: anac042 | anac042 (Arabidopsis NAC domain containing protein 42); transcription factor | chr2:17880615-17882636 REVERSE	265260_at	818902	---	---	53107	At2g43000	NM_129861	265260_at	AT2G43000.1	ANAC042 (Arabidopsis NAC domain containing protein 42); transcription factor; Identical to Putative NAC domain-containing protein 42 (ANAC042) [Arabidopsis Thaliana] (GB:Q9SK55); similar to transcription factor [Arabidopsis thaliana] (TAIR:AT3G12910.1); similar to putative development regulation gene OsNAC4 protein [Oryza sativa (japonica cultivar-group)] (GB:BAC45041.1); similar to Os03g0777000 …
266989_at	0.147555	0.647597	-1.37154	0.00354601	-0.303205	0.35048	-1.8223	0.000191483	At2g39330	JAL23 (JACALIN-RELATED LECTIN 23)	26.16	misc.myrosinases-lectin-jacalin	266989_at	Transcript	(at2g39330): Symbols: JAL23 | JAL23 (JACALIN-RELATED LECTIN 23) | chr2:16419596-16421852 REVERSE	266989_at	818518	---	---	22280	At2g39330	NM_129490	266989_at	NA	jacalin lectin family protein; Identical to Myrosinase-binding protein-like At2g39330 [Arabidopsis Thaliana] (GB:O80948); similar to jacalin lectin family protein [Arabidopsis thaliana] (TAIR:AT2G39310.1); similar to myrosinase binding protein [Brassica napus] (GB:CAA70587.1); contains InterPro domain Jacalin-related lectin; (InterPro:IPR001229)
267123_at	-0.261266	0.0965414	-1.07002	0.000245946	0.0383239	0.831071	-0.770428	0.000476864	At2g23560	ATMES7__MES7 (METHYL ESTERASE 7); hydrolase/ hydrolase, acting on ester bonds / methyl indole-3-acetate esterase/ methyl salicylate esterase	26.8	misc.nitrilases, *nitrile lyases, berberine bridge enzymes, reticuline oxidases, troponine reductases	267123_at	Transcript	(at2g23560): Symbols: ATMES7, MES7 | MES7 (METHYL ESTERASE 7); hydrolase/ hydrolase, acting on ester bonds / methyl indole-3-acetate esterase/ methyl salicylate esterase | chr2:10029275-10030382 REVERSE	267123_at	816888	---	---	47736	At2g23560	NM_127920	267123_at	NA	hydrolase, alpha/beta fold family protein; similar to hydrolase, alpha/beta fold family protein [Arabidopsis thaliana] (TAIR:AT2G23580.1); similar to ethylene-induced esterase [Citrus sinensis] (GB:AAK58599.1); contains InterPro domain Esterase/lipase/thioesterase; (InterPro:IPR000379); contains InterPro domain Alpha/beta hydrolase fold-1; (InterPro:IPR000073)
245392_at	-0.524864	0.0122933	-1.71839	3.11673e-05	0.374266	0.0806403	-0.819263	0.000903504	At4g15680	glutaredoxin family protein	21.4	redox.glutaredoxins	245392_at	Transcript	(at4g15680): glutaredoxin family protein | chr4:8931652-8932295 FORWARD	245392_at	827245	---	---	33153	At4g15680	NM_117659	245392_at	NA	glutaredoxin family protein; Identical to Monothiol glutaredoxin-S4 (AtGrxS4) (GRXS4) [Arabidopsis Thaliana] (GB:O23419); similar to glutaredoxin family protein [Arabidopsis thaliana] (TAIR:AT4G15670.1); similar to glutaredoxin family protein [Musa acuminata] (GB:ABF69994.1); contains InterPro domain Thioredoxin-like fold; (InterPro:IPR012336); contains InterPro domain Glutaredoxin; (InterPro:IPR…
245504_at	-0.968065	0.000371014	-1.16532	0.000342816	0.103662	0.591557	-0.0935897	0.595275	At4g15660	glutaredoxin family protein	21.4	redox.glutaredoxins	245504_at	Transcript	(at4g15660): glutaredoxin family protein | chr4:8925806-8926310 FORWARD	245504_at	827243	---	---	33156	At4g15660	NM_117657	245504_at	NA	glutaredoxin family protein; Identical to Monothiol glutaredoxin-S8 (AtGrxS8) (GRXS8) [Arabidopsis Thaliana] (GB:O23417); similar to glutaredoxin family protein [Arabidopsis thaliana] (TAIR:AT4G15670.1); similar to Glutaredoxin-like family protein [Oryza sativa (japonica cultivar-group)] (GB:ABA99336.1); contains InterPro domain Thioredoxin-like fold; (InterPro:IPR012336); contains InterPro domai…
245627_at	0.617828	0.00854743	1.02837	0.00172001	-0.508091	0.0425358	-0.0975469	0.627932	At1g56600	AtGolS2 (Arabidopsis thaliana galactinol synthase 2); transferase, transferring glycosyl groups / transferase, transferring hexosyl groups	3.1.1.1	minor CHO metabolism.raffinose family.galactinol synthases.known	245627_at	Transcript	(at1g56600): Symbols: AtGolS2 | AtGolS2 (Arabidopsis thaliana galactinol synthase 2); transferase, transferring glycosyl groups / transferase, transferring hexosyl groups | chr1:21207537-21209596 FORWARD	245627_at	842114	---	---	19795	At1g56600	NM_104537	245627_at	AT1G56600.1	ATGOLS2 (ARABIDOPSIS THALIANA GALACTINOL SYNTHASE 2); transferase, transferring glycosyl groups / transferase, transferring hexosyl groups; similar to ATGOLS3 (ARABIDOPSIS THALIANA GALACTINOL SYNTHASE 3), transferase, transferring glycosyl groups / transferase, transferring hexosyl groups [Arabidopsis thaliana] (TAIR:AT1G09350.1); similar to galactinol synthase-like protein [Thellun (GB:AAM19710.…
246001_at	-0.930417	0.00102481	-2.38558	5.24626e-06	0.0905183	0.691202	-1.36465	0.000118106	At5g20790	unknown protein	35.2	not assigned.unknown	246001_at	Transcript	(at5g20790): unknown protein | chr5:7039911-7040654 REVERSE	246001_at	832202	---	---	31146	At5g20790	NM_122086	246001_at	NA	similar to unknown protein [Arabidopsis thaliana] (TAIR:AT3G43110.1); similar to conserved hypothetical protein [Medicago truncatula] (GB:ABE90972.1)
246380_at	0.895516	0.00024475	-1.11276	0.000188818	-0.600115	0.0116118	-2.60839	9.4911e-07	At1g57750	MAH1__CYP96A15 (CYTOCHROME P450 96 A1); midchain alkane hydroxylase/ oxygen binding	35.2	not assigned.unknown	246380_at	Transcript	no match	246380_at	842150	---	---	16164	At1g57750	NM_001124037 /// NM_104570	246380_at	NA	cytochrome P450, putative; similar to CYP96A3 (cytochrome P450, family 96, subfamily A, polypeptide 3), oxygen binding [Arabidopsis thaliana] (TAIR:AT1G65340.1); similar to CYP96A4 (cytochrome P450, family 96, subfamily A, polypeptide 4), oxygen binding [Arabidopsis thaliana] (TAIR:AT5G52320.1); similar to Os03g0140100 [Oryza sativa (japonica cultivar-group)] (GB:NP_001048917.1); similar to Cytoc…
248592_at	0.655074	0.00563517	1.18118	0.000618076	0.366054	0.101707	0.892161	0.000821453	At5g49280	hydroxyproline-rich glycoprotein family protein	35.1.41	not assigned.no ontology.hydroxyproline rich proteins	248592_at	Transcript	(at5g49280): hydroxyproline-rich glycoprotein family protein | chr5:19976594-19977449 REVERSE	248592_at	834988	---	---	20124	At5g49280	NM_124305	248592_at	NA	hydroxyproline-rich glycoprotein family protein; similar to hydroxyproline-rich glycoprotein family protein [Arabidopsis thaliana] (TAIR:AT3G06750.1); similar to OJ1116_C07.3 [Oryza sativa (japonica cultivar-group)] (GB:BAC00686.1); similar to Os01g0309100 [Oryza sativa (japonica cultivar-group)] (GB:NP_001042851.1)
249732_at	-0.714888	0.00361809	-1.7678	4.49319e-05	0.327561	0.138478	-0.725354	0.0026433	At5g24420	glucosamine/galactosamine-6-phosphate isomerase-related	7.1.2	OPP.oxidative PP.6-phosphogluconolactonase	249732_at	Transcript	(at5g24420): glucosamine/galactosamine-6-phosphate isomerase-related | chr5:8336614-8338008 REVERSE	249732_at	832513	---	---	8628	At5g24420	NM_122350	249732_at	NA	glucosamine/galactosamine-6-phosphate isomerase-related; similar to glucosamine/galactosamine-6-phosphate isomerase family protein [Arabidopsis thaliana] (TAIR:AT3G49360.1); similar to putative 6-phosphogluconolactonase [Brassica carinata] (GB:AAK50346.1); contains InterPro domain 6-phosphogluconolactonase; (InterPro:IPR005900); contains InterPro domain Glucosamine/galactosamine-6-phosphate isome…
249862_at	-0.94952	0.000375415	-1.09946	0.000443659	-0.522632	0.0247056	-0.672575	0.00198032	At5g22920	zinc finger (C3HC4-type RING finger) family protein	29.5.11.4.2	protein.degradation.ubiquitin.E3.RING	249862_at	Transcript	(at5g22920): zinc finger (C3HC4-type RING finger) family protein | chr5:7664991-7667265 FORWARD	249862_at	832356	---	---	19948	At5g22920	NM_122198	249862_at	NA	zinc finger (C3HC4-type RING finger) family protein; similar to zinc finger (C3HC4-type RING finger) family protein [Arabidopsis thaliana] (TAIR:AT5G25560.1); similar to PGPD14 [Petunia x hybrida] (GB:AAD02556.1); contains InterPro domain Zinc finger, CHY-type; (InterPro:IPR008913); contains InterPro domain Zinc finger, RING-type; (InterPro:IPR001841)
250286_at	0.807132	0.00281469	1.16773	0.0011121	-0.651028	0.0233272	-0.290426	0.157733	At5g13320	GDG1_WIN3_WIN3__PBS3 (AVRPPHB SUSCEPTIBLE 3)	17.2.3	hormone metabolism.auxin.induced-regulated-responsive-activated	250286_at	Transcript	(at5g13320): Symbols: PBS3, GDG1, WIN3, GH3.12 | PBS3 (AVRPPHB SUSCEPTIBLE 3) | chr5:4267510-4271051 FORWARD	250286_at	831173	---	---	32084	At5g13320	NM_121335	250286_at	PBS3	signaling gene in disease-resistance involved in restricting the spread of both virulent and avirulent pathogens
250292_at	-0.602789	0.0187709	-1.1665	0.00185492	0.415927	0.111503	-0.147781	0.514757	At5g13220	AT5G13220_JAS1_TIFY 9_TIFY9__JAZ10 (JASMONATE-ZIM-DOMAIN PROTEIN 10)	35.2	not assigned.unknown	250292_at	Transcript	(at5g13220): Symbols: JAZ10, TIFY9, JAS1 | JAZ10 (JASMONATE-ZIM-DOMAIN PROTEIN 10) | chr5:4218888-4220814 FORWARD	250292_at	831162	---	---	26324	At5g13220	NM_121325 /// NM_203046 /// NM_203047	250292_at	AT5G13220.1; AT5G13220.2; AT5G13220.3; AT5G13220.1; AT5G13220.2; AT5G13220.3	similar to unknown protein [Arabidopsis thaliana] (TAIR:AT5G20900.1); similar to P0482D04.10 [Oryza sativa (japonica cultivar-group)] (GB:BAB89663.1); similar to Os04g0395800 [Oryza sativa (japonica cultivar-group)] (GB:NP_001052661.1); similar to Os10g0392400 [Oryza sativa (japonica cultivar-group)] (GB:NP_001064513.1); contains InterPro domain ZIM; (InterPro:IPR010399); similar to unknown prote…
250344_at	0.953445	0.000277305	1.10724	0.000325974	0.420545	0.0425576	0.574341	0.00367495	At5g11930	glutaredoxin family protein	21.4	redox.glutaredoxins	250344_at	Transcript	(at5g11930): glutaredoxin family protein | chr5:3844940-3845645 REVERSE	250344_at	831066	---	---	49741	At5g11930	NM_121231	250344_at	NA	glutaredoxin family protein; Identical to Glutaredoxin-C10 (AtGrxC10) (GRXC10) [Arabidopsis Thaliana] (GB:Q29PZ1;GB:Q9LYI0); similar to glutaredoxin family protein [Arabidopsis thaliana] (TAIR:AT4G33040.1); similar to Glutaredoxin [Medicago truncatula] (GB:ABE86256.1); contains InterPro domain Thioredoxin-like fold; (InterPro:IPR012336); contains InterPro domain Glutaredoxin; (InterPro:IPR002109)…
250435_at	0.707628	0.00117506	1.04521	0.000342816	0.0538612	0.767619	0.391443	0.0200009	At5g10380	RING1; protein binding / ubiquitin-protein ligase/ zinc ion binding	29.5.11.4.2	protein.degradation.ubiquitin.E3.RING	250435_at	Transcript	(at5g10380): Symbols: RING1 | RING1; protein binding / ubiquitin-protein ligase/ zinc ion binding | chr5:3267635-3268813 FORWARD	250435_at	830902	---	---	1824	At5g10380	NM_121076	250435_at	NA	zinc finger (C3HC4-type RING finger) family protein; Identical to RING-H2 finger protein ATL5F (ATL5F) [Arabidopsis Thaliana] (GB:Q9LX93); similar to zinc finger (C3HC4-type RING finger) family protein [Arabidopsis thaliana] (TAIR:AT1G72220.1); similar to Zinc finger, RING-type; RINGv [Medicago truncatula] (GB:ABE93076.1); contains InterPro domain Zinc finger, RING-type; (InterPro:IPR001841)
250610_at	0.396601	0.0341575	-1.32903	0.000139371	-0.582628	0.0176931	-2.30826	3.39265e-06	At5g07550	ATGRP19__GRP19 (GLYCINE-RICH PROTEIN 19); lipid binding	35.1.40	not assigned.no ontology.glycine rich proteins	250610_at	Transcript	(at5g07550): Symbols: GRP19, ATGRP19 | GRP19 (GLYCINE-RICH PROTEIN 19); lipid binding | chr5:2388310-2389249 REVERSE	250610_at	830648	---	---	72	At5g07550	NM_001085074 /// NM_001125714 /// NM_120837	250610_at	AT5G07550.1; GRP19	member of Oleosin-like protein family; member of Oleosin-like protein family
250781_at	0.607508	0.00254473	1.35584	6.15267e-05	-0.43794	0.0314976	0.310389	0.0507803	At5g05410	DREB2A; DNA binding / transcription activator/ transcription factor	27.3.3	RNA.regulation of transcription.AP2/EREBP, APETALA2/Ethylene-responsive element binding protein family	250781_at	Transcript	(at5g05410): Symbols: DREB2A, DREB2 | DREB2A; DNA binding / transcription activator/ transcription factor | chr5:1602205-1603911 FORWARD	250781_at	830424	---	---	25247	At5g05410	NM_001036760 /// NM_120623	250781_at	AT5G05410.1; DREB2A	Encodes a transcription factor that specifically binds to DRE/CRT cis elements (responsive to drought and low-temperature stress). Belongs to the DREB subfamily A-2 of ERF/AP2 transcription factor family (DREB2A). There are eight members in this subfamily including DREB2B. The protein contains one AP2 domain. Overexpression of transcriptional activation domain of DREB2A resulted in significant dr…
250832_at	0.702886	0.00108755	1.00938	0.000376794	-0.102677	0.543773	0.20382	0.174333	At5g04950	ATNAS1__NAS1 (NICOTIANAMINE SYNTHASE 1); nicotianamine synthase	15.2	metal handling.binding, chelation and storage	250832_at	Transcript	(at5g04950): Symbols: NAS1, ATNAS1 | NAS1 (NICOTIANAMINE SYNTHASE 1); nicotianamine synthase | chr5:1457645-1458890 REVERSE	250832_at	830377	---	---	21765	At5g04950	NM_120577	250832_at	NA	nicotianamine synthase, putative; Identical to Nicotianamine synthase 1 (EC 2.5.1.43) (S-adenosyl-L-methionine:S- adenosyl-L-methionine:S-adenosyl-methionine 3-amino-3- carboxypropyltransferase 1) (AtNAS1) (NAS1) [Arabidopsis Thaliana] (GB:Q9FF79;GB:Q9ZWF8); similar to nicotianamine synthase, putative [Arabidopsis thaliana] (TAIR:AT5G56080.1); similar to nicotianamine synthase [Thlaspi caerulesce…
251195_at	-0.483056	0.00799071	-1.20095	0.000133822	-0.120598	0.470495	-0.838493	0.000314694	At3g62930	glutaredoxin family protein	21.4	redox.glutaredoxins	251195_at	Transcript	(at3g62930): glutaredoxin family protein | chr3:23261442-23261927 REVERSE	251195_at	825468	---	---	49669	At3g62930	NM_116158	251195_at	NA	glutaredoxin family protein; Identical to Monothiol glutaredoxin-S6 (AtGrxS6) (GRXS6) [Arabidopsis Thaliana] (GB:Q9LYC8); similar to glutaredoxin family protein [Arabidopsis thaliana] (TAIR:AT1G03020.1); similar to Fgenesh protein 66 [Beta vulgaris] (GB:ABD83292.1); contains InterPro domain Thioredoxin-like fold; (InterPro:IPR012336); contains InterPro domain Glutaredoxin; (InterPro:IPR002109); c…
252131_at	0.744868	0.00673906	1.45858	0.000445768	-0.455618	0.0875688	0.258091	0.246129	At3g50930	BCS1 (CYTOCHROME BC1 SYNTHESIS); ATP binding / ATPase/ nucleoside-triphosphatase/ nucleotide binding	29.5.9	protein.degradation.AAA type	252131_at	Transcript	(at3g50930): Symbols: BCS1 | BCS1 (CYTOCHROME BC1 SYNTHESIS); ATP binding / ATPase/ nucleoside-triphosphatase/ nucleotide binding | chr3:18929526-18931839 FORWARD	252131_at	824257	---	---	23776	At3g50930	NM_114953	252131_at	NA	AAA-type ATPase family protein; similar to AAA-type ATPase family protein [Arabidopsis thaliana] (TAIR:AT3G50940.1); similar to AAA ATPase [Medicago truncatula] (GB:ABE84083.1); contains InterPro domain AAA-protein subdomain; (InterPro:IPR003960); contains InterPro domain AAA ATPase; (InterPro:IPR003593); contains InterPro domain AAA ATPase, central region; (InterPro:IPR003959)
252300_at	0.765388	0.000748222	1.26664	0.000113654	-0.523534	0.0182723	-0.0222819	0.900655	At3g49160	pyruvate kinase family protein	4.1.15	glycolysis.cytosolic branch.pyruvate kinase (PK)	252300_at	Transcript	(at3g49160): pyruvate kinase family protein | chr3:18221994-18224885 REVERSE	252300_at	824077	---	---	35642	At3g49160	NM_114775	252300_at	NA	Expression of the gene is downregulated in the presence of paraquat, an inducer of photoxidative stress.
254833_s_at	0.707826	0.00462605	1.09409	0.00131234	-0.163719	0.456391	0.222542	0.258623	At4g12280 At4g12290	copper amine oxidase family protein	26.7	misc.oxidases - copper, flavone etc.	254833_s_at	Transcript	MULTIPLE HITS: (at4g12280,at4g12290). at4g12280: copper amine oxidase family protein | chr4:7301769-7302994 FORWARD at4g12290: amine oxidase/ copper ion binding / quinone binding | chr4:7304405-7307138 FORWARD	254833_s_at	826837 /// 826838	---	---	19654	At4g12280	NM_117298 /// NM_117299	254833_s_at	NA	copper amine oxidase family protein; similar to copper amine oxidase, putative [Arabidopsis thaliana] (TAIR:AT4G12290.1); similar to amine oxidase [Canavalia lineata] (GB:AAD49420.1); contains InterPro domain Copper amine oxidase; (InterPro:IPR000269); copper amine oxidase, putative; similar to copper amine oxidase, putative [Arabidopsis thaliana] (TAIR:AT3G43670.1); similar to copper amine oxida…
254954_at	-0.657752	0.00284421	-1.22122	0.000233188	0.0406086	0.842326	-0.52286	0.00757736	At4g10910	unknown protein	35.2	not assigned.unknown	254954_at	Transcript	(at4g10910): unknown protein | chr4:6696712-6697455 FORWARD	254954_at	826689	---	---	33599	At4g10910	NM_117159	254954_at	KELP	unknown protein; Transcriptional co-activator. Forms homodimers or heterodimers with the kiwi protein. Both proteins are involved in gene activation during pathogen defense and plant development.
255430_at	0.847377	0.000580606	1.00433	0.000640933	0.502462	0.0250473	0.659414	0.0018079	At4g03320	tic20-IV (TRANSLOCON AT THE INNER ENVELOPE MEMBRANE OF CHLOROPLASTS 20-IV)	29.3.3	protein.targeting.chloroplast	255430_at	Transcript	(at4g03320): Symbols: tic20-IV | tic20-IV (TRANSLOCON AT THE INNER ENVELOPE MEMBRANE OF CHLOROPLASTS 20-IV) | chr4:1464467-1466165 FORWARD	255430_at	827972	---	---	3940	At4g03320	NM_116570	255430_at	AT4G03320.1	TIC20-IV (TRANSLOCON AT THE INNER ENVELOPE MEMBRANE OF CHLOROPLASTS 20-IV); protein translocase; similar to TIC20, protein translocase [Arabidopsis thaliana] (TAIR:AT1G04940.1); similar to Tic20-like protein [Solanum tuberosum] (GB:ABB86268.1); contains InterPro domain Chloroplast protein import component Tic20; (InterPro:IPR005691)
256012_at	0.854062	0.00752671	1.27306	0.00290936	-0.686043	0.042483	-0.267047	0.307074	At1g19250	FMO1 (FLAVIN-DEPENDENT MONOOXYGENASE 1); FAD binding / NADP or NADPH binding / electron carrier/ flavin-containing monooxygenase/ monooxygenase/ oxidoreductase	26.7	misc.oxidases - copper, flavone etc.	256012_at	Transcript	(at1g19250): Symbols: FMO1 | FMO1 (FLAVIN-DEPENDENT MONOOXYGENASE 1); FAD binding / NADP or NADPH binding / electron carrier/ flavin-containing monooxygenase/ monooxygenase/ oxidoreductase | chr1:6650529-6653078 REVERSE	256012_at	838508	---	---	41756	At1g19250	NM_101783	256012_at	AT1G19250.1	FMO1 is required for full expression of TIR-NB-LRR–conditioned resistance to avirulent pathogens and for basal resistance to invasive virulent pathogens. Functions in an EDS1-regulated but SA-independent mechanism that promotes resistance and cell death at pathogen infection sites.
256169_at	-0.626254	0.00532215	-1.24147	0.000322951	0.301552	0.144613	-0.313668	0.0868629	At1g51800	leucine-rich repeat protein kinase, putative	30.2.99	signalling.receptor kinases.misc	256169_at	Transcript	(at1g51800): leucine-rich repeat protein kinase, putative | chr1:19214148-19217970 FORWARD	256169_at	841606	---	---	37745	At1g51800	NM_104059	256169_at	NA	leucine-rich repeat protein kinase, putative; similar to leucine-rich repeat protein kinase, putative [Arabidopsis thaliana] (TAIR:AT3G21340.1); similar to leucine-rich repeat protein kinase, putative [Arabidopsis thaliana] (TAIR:AT1G51880.1); similar to leucine-rich repeat protein kinase, putative [Arabidopsis thaliana] (TAIR:AT1G51860.1); similar to Protein kinase [Medicago truncatula] (GB:ABE9…
256381_at	0.773325	0.000961969	-2.02972	3.92551e-06	-0.734029	0.00935804	-3.53707	2.06239e-07	At1g66850	protease inhibitor/seed storage/lipid transfer protein (LTP) family protein	26.21	misc.protease inhibitor/seed storage/lipid transfer protein (LTP) family protein	256381_at	Transcript	(at1g66850): protease inhibitor/seed storage/lipid transfer protein (LTP) family protein | chr1:24936958-24937434 FORWARD	256381_at	843003	---	---	18871	At1g66850	NM_105356	256381_at	NA	protease inhibitor/seed storage/lipid transfer protein (LTP) family protein; similar to protease inhibitor/seed storage/lipid transfer protein (LTP) family protein [Arabidopsis thaliana] (TAIR:AT5G38160.1); similar to Lipid transfer protein [Brassica rapa] (GB:BAA25680.1); contains InterPro domain Plant lipid transfer/seed storage/trypsin-alpha amylase inhibitor; (InterPro:IPR003612)
256647_at	0.438509	0.0494055	1.32358	0.000476455	-0.972239	0.00918864	-0.087166	0.685312	At3g13610	oxidoreductase, 2OG-Fe(II) oxygenase family protein	28.99	DNA.unspecified	256647_at	Transcript	(at3g13610): oxidoreductase, 2OG-Fe(II) oxygenase family protein | chr3:4449374-4450811 FORWARD	256647_at	820564	---	---	48654	At3g13610	NM_112207	256647_at	NA	oxidoreductase, 2OG-Fe(II) oxygenase family protein; similar to oxidoreductase, 2OG-Fe(II) oxygenase family protein [Arabidopsis thaliana] (TAIR:AT1G55290.1); similar to 2OG-Fe(II) oxygenase [Medicago truncatula] (GB:ABE88764.1); contains InterPro domain 2OG-Fe(II) oxygenase; (InterPro:IPR005123)
257315_at	-0.780379	0.00337757	-1.0942	0.00170754	0.105526	0.654981	-0.2083	0.311081	At3g30775	AT-POX_ATPDH_ATPOX_PRO1_PRODH__ERD5 (EARLY RESPONSIVE TO DEHYDRATION 5); proline dehydrogenase	13.2.2.2	amino acid metabolism.degradation.glutamate family.proline	257315_at	Transcript	(at3g30775): Symbols: ERD5, PRODH, AT-POX, ATPOX, ATPDH, PRO1 | ERD5 (EARLY RESPONSIVE TO DEHYDRATION 5); proline dehydrogenase | chr3:12448636-12451248 REVERSE	257315_at	822833	---	---	24174	At3g30775	NM_113981	257315_at	AT3G30775.1; ERD5	Encodes a proline oxidase that is predicted to localize to the inner mitochondrial membrane, its mRNA expression induced by high levels of Al and by osmotic stress. The promoter contains an L-proline-inducible element.; Encodes a proline oxidase that is predicted to localize to the inner mitochondrial membrane, its mRNA expression induced by high levels of Al and by osmotic stress. The promoter c…
257331_at	-0.833671	0.000935984	-1.13835	0.000443659	0.212162	0.272471	-0.0925194	0.606654	AtMg01330	ORF107H__hypothetical protein	35.2	not assigned.unknown	257331_at	Transcript	(atmg01330): Symbols: ORF107H | hypothetical protein | chrM:329082-329465 REVERSE	257331_at	---	---	---	---	orf107h	---	257331_at	ATMG01330.1; ORF107H; ATMG01330.1; ORF107H	Identical to Hypothetical mitochondrial protein AtMg01330 (ORF107h) [Arabidopsis Thaliana] (GB:P92563); Identical to Hypothetical mitochondrial protein AtMg01330 (ORF107h) [Arabidopsis Thaliana] (GB:P92563); hypothetical protein; hypothetical protein
257381_at	-0.735298	0.00139465	-1.00056	0.000727865	0.265615	0.158905	0.000357768	0.998811	At2g37950	zinc finger (C3HC4-type RING finger) family protein	29.5.11.4.2	protein.degradation.ubiquitin.E3.RING	257381_at	Transcript	(at2g37950): zinc finger (C3HC4-type RING finger) family protein | chr2:15882488-15883979 REVERSE	257381_at	818372	---	---	43950	At2g37950	NM_129351	257381_at	NA	zinc finger (C3HC4-type RING finger) family protein; similar to zinc finger (C3HC4-type RING finger) family protein [Arabidopsis thaliana] (TAIR:AT5G05830.1); similar to zinc finger protein [Brassica rapa] (GB:ABK56014.1); similar to Os05g0452800 [Oryza sativa (japonica cultivar-group)] (GB:NP_001055711.1); contains InterPro domain RINGv; (InterPro:IPR011016); contains InterPro domain Zinc finger…
258957_at	0.959822	0.0023034	1.28157	0.00148744	0.124384	0.645562	0.446129	0.0671989	At3g01420	ALPHA-DOX1__DOX1; lipoxygenase	20.2	stress.abiotic	258957_at	Transcript	(at3g01420): Symbols: ALPHA-DOX1, DOX1, DIOX1 | DOX1; lipoxygenase | chr3:159466-162837 REVERSE	258957_at	821135	---	---	23359	At3g01420	NM_111008	258957_at	ALPHA-DOX1; AT3G01420.1	Encodes an alpha-dioxygenase involved in protection against oxidative stress and cell death. Induced in response to Salicylic acid and oxidative stress. Independent of NPR1 in induction by salicylic acid.; Encodes an alpha-dioxygenase involved in protection against oxidative stress and cell death. Induced in response to Salicylic acid and oxidative stress. Independent of NPR1 in induction by sali…
258979_at	0.700701	0.00125903	1.07456	0.000311628	-0.0409484	0.826014	0.332912	0.0408824	At3g09440	heat shock cognate 70 kDa protein 3 (HSC70-3) (HSP70-3)	20.2.1	stress.abiotic.heat	258979_at	Transcript	(at3g09440): heat shock cognate 70 kDa protein 3 (HSC70-3) (HSP70-3) | chr3:2903199-2905724 REVERSE	258979_at	820102	---	---	22293	At3g09440	NM_111778	258979_at	NA	heat shock cognate 70 kDa protein 3 (HSC70-3) (HSP70-3); Identical to Heat shock cognate 70 kDa protein 3 (Hsc70.3) (HSC70-3) [Arabidopsis Thaliana] (GB:O65719;GB:Q42345); similar to HSP70 (heat shock protein 70), ATP binding [Arabidopsis thaliana] (TAIR:AT3G12580.1); similar to heat shock cognate 70 kDa protein 2 (HSC70-2) (HSP70-2) [Arabidopsis thaliana] (TAIR:AT5G02490.1); similar to HSC70-1 (…
259511_at	-0.487132	0.0155636	-1.48369	8.31099e-05	0.474207	0.0371163	-0.522352	0.00896751	At1g12520	ATCCS (COPPER CHAPERONE FOR SOD1); superoxide dismutase/ superoxide dismutase copper chaperone	21.6	redox.dismutases and catalases	259511_at	Transcript	(at1g12520): Symbols: ATCCS | ATCCS (COPPER CHAPERONE FOR SOD1); superoxide dismutase/ superoxide dismutase copper chaperone | chr1:4267106-4268926 REVERSE	259511_at	837808	---	---	10574	At1g12520	NM_001035952 /// NM_001035953 /// NM_101123	259511_at	AT1G12520.1; CCS1	Copper/zinc superoxide dismutase copper chaperone. Localized to the chloroplast. Expressed in roots and shoots. Up-regulated in response to copper and senescence. The AtACC activates all three CuZnSOD activities located in three different subcellular compartments. Contains three domains, central, ATX-1 like and C-terminal. ATX-1 like domain essential for the copper chaperone function of AtCCS in …
259561_at	0.784123	0.000748838	1.07216	0.000342816	-0.679313	0.0102646	-0.391279	0.0225255	At1g21250	PRO25__WAK1 (CELL WALL-ASSOCIATED KINASE); kinase	30.2.25	signalling.receptor kinases.wall associated kinase	259561_at	Transcript	(at1g21250): Symbols: WAK1, PRO25 | WAK1 (CELL WALL-ASSOCIATED KINASE); kinase | chr1:7439266-7442113 FORWARD	259561_at	838721	---	---	23880	At1g21250	NM_101978	259561_at	WAK1	cell wall-associated kinase, may function as a signaling receptor of extracellular matrix component.
260068_at	0.45278	0.0178039	1.09034	0.00043315	-0.8634	0.00767177	-0.225838	0.172257	At1g73805	calmodulin binding	30.3	signalling.calcium	260068_at	Transcript	(at1g73805): calmodulin binding | chr1:27745427-27749178 REVERSE	260068_at	843716	---	---	17985	At1g73805	NM_106040	260068_at	NA	calmodulin-binding protein; similar to calmodulin binding [Arabidopsis thaliana] (TAIR:AT2G18750.2); similar to putative calmodulin-binding protein-related [Medicago truncatula] (GB:ABE78901.1); contains InterPro domain Calmodulin binding protein-like; (InterPro:IPR012416)
260116_at	0.890183	0.00209783	1.42352	0.00041964	-1.06936	0.00884796	-0.536031	0.0223122	At1g33960	AIG1 (AVRRPT2-INDUCED GENE 1); GTP binding	20.1.3	stress.biotic.signalling	260116_at	Transcript	(at1g33960): Symbols: AIG1 | AIG1 (AVRRPT2-INDUCED GENE 1); GTP binding | chr1:12346232-12348513 FORWARD	260116_at	840293	---	---	10803	At1g33960	NM_103118	260116_at	AIG1	Identified as a gene that is induced by avirulence gene avrRpt2 and RPS2 after infection with Pseudomonas syringae pv maculicola strain ES4326 carrying avrRpt2
260831_at	-0.669626	0.00206114	-1.43148	6.15267e-05	0.459478	0.032546	-0.30238	0.0688902	At1g06830	glutaredoxin family protein	21.4	redox.glutaredoxins	260831_at	Transcript	(at1g06830): glutaredoxin family protein | chr1:2097151-2097655 FORWARD	260831_at	837195	---	---	12096	At1g06830	NM_100560	260831_at	NA	glutaredoxin family protein; Identical to Monothiol glutaredoxin-S11 (AtGrxS11) (GRXS11) [Arabidopsis Thaliana] (GB:Q9M9Y9); similar to glutaredoxin family protein [Arabidopsis thaliana] (TAIR:AT2G30540.1); similar to glutaredoxin 1 [Plantago major] (GB:CAH59431.1); contains InterPro domain Thioredoxin-like fold; (InterPro:IPR012336); contains InterPro domain Glutaredoxin; (InterPro:IPR002109); c…
260881_at	0.757003	0.000480968	1.11512	0.000133822	-0.121947	0.432508	0.236168	0.0966187	At1g21550	calcium-binding protein, putative	30.3	signalling.calcium	260881_at	Transcript	(at1g21550): calcium-binding protein, putative | chr1:7553101-7553876 REVERSE	260881_at	838756	---	---	43961	At1g21550	NM_102004	260881_at	NA	calcium-binding protein, putative; similar to calcium-binding protein, putative [Arabidopsis thaliana] (TAIR:AT4G20780.1); similar to calcium-binding protein [Lotus japonicus] (GB:CAB63264.3); similar to Os02g0606500 [Oryza sativa (japonica cultivar-group)] (GB:NP_001047379.1); similar to EF hand family protein, expressed [Oryza sativa (japonica cultivar-group)] (GB:ABA96836.1); contains InterPro…
261946_at	-0.833855	0.00802275	-1.00704	0.0085691	0.126668	0.670551	-0.0465197	0.874173	At1g64560		35.2	not assigned.unknown	261946_at	Transcript	(at1g64560): pseudogene of S-adenosylmethionine-dependent methyltransferase/rRNA (adenine-N6,N6-)-dimethyltransferase/rRNA methyltransferase | chr1:23973729-23974177 FORWARD	261946_at	---	---	---	---	At1g64560	---	261946_at	NA	pseudogene of S-adenosylmethionine-dependent methyltransferase/rRNA (adenine-N6,N6-)-dimethyltransferase/rRNA methyltransferase
262369_at	-0.784391	0.00116389	-1.84989	1.16796e-05	-0.463747	0.0371865	-1.52925	3.98337e-05	At1g73010	phosphatase	26.13	misc.acid and other phosphatases	262369_at	Transcript	(at1g73010): phosphatase | chr1:27464572-27466256 REVERSE	262369_at	843632	---	---	11680	At1g73010	NM_105959	262369_at	NA	phosphoric monoester hydrolase; similar to phosphoric monoester hydrolase [Arabidopsis thaliana] (TAIR:AT1G17710.1); similar to putative acid phosphatase [Lycopersicon esculentum] (GB:AAG40473.1); contains InterPro domain HAD-superfamily hydrolase subfamily IB, PSPase-like; (InterPro:IPR006383); contains InterPro domain HAD-superfamily subfamily IB hydrolase, hypothetical 1; (InterPro:IPR006384)
263922_s_at	0.949484	0.000374739	1.02644	0.000702043	-0.0179282	0.932062	0.0590282	0.742739	At2g36580 At3g52990	pyruvate kinase, putative	4.1.15	glycolysis.cytosolic branch.pyruvate kinase (PK)	263922_s_at	Transcript	MULTIPLE HITS: (at2g36580,at3g52990). at2g36580: pyruvate kinase, putative | chr2:15339122-15343086 FORWARD at3g52990: pyruvate kinase, putative | chr3:19648861-19652508 FORWARD	263922_s_at	818231 /// 824465	---	---	26867	At2g36580	NM_001084806 /// NM_115159 /// NM_129214	263922_s_at	NA	pyruvate kinase, putative; similar to pyruvate kinase, putative [Arabidopsis thaliana] (TAIR:AT3G52990.1); similar to Pyruvate kinase [Medicago truncatula] (GB:ABE80121.1); similar to pyruvate kinase-like [Deschampsia antarctica] (GB:AAM22747.1); similar to pyruvate kinase family protein, expressed [Oryza sativa (japonica cultivar-group)] (GB:ABA96475.1); contains InterPro domain Pyruvate kinase,…
264102_at	0.98098	0.000226432	1.18322	0.000208906	-0.259214	0.156763	-0.0569753	0.738763	At1g79270	ECT8 (evolutionarily conserved C-terminal region 8)	35.2	not assigned.unknown	264102_at	Transcript	(at1g79270): Symbols: ECT8 | ECT8 (evolutionarily conserved C-terminal region 8) | chr1:29815506-29819104 FORWARD	264102_at	844267	---	---	25521	At1g79270	NM_106577	264102_at	AT1G79270.1	ECT8 (evolutionarily conserved C-terminal region 8); similar to ECT6 (evolutionarily conserved C-terminal region 6) [Arabidopsis thaliana] (TAIR:AT3G17330.1); similar to rubisco subunit binding-protein beta subunit-like [Oryza sativa (japonica cultivar-group)] (GB:BAD73484.1); similar to Os01g0679900 [Oryza sativa (japonica cultivar-group)] (GB:NP_001043869.1); contains InterPro domain YT521-B-li…
265388_s_at	0.834872	0.00218357	1.05819	0.00191046	-0.300121	0.191545	-0.0768003	0.723062	At2g20990 At2g21010	ATSYTA_NTMC2T1.1_NTMC2TYPE1.1_SYT1__SYTA (SYNAPTOTAGMIN A)	35.1.19	not assigned.no ontology.C2 domain-containing protein	265388_s_at	Transcript	MULTIPLE HITS: (at2g21010,at2g20990). at2g21010: C2 domain-containing protein | chr2:9020944-9021870 FORWARD at2g20990: Symbols: SYTA, NTMC2TYPE1.1, ATSYTA, NTMC2T1.1, SYT1 | SYTA (SYNAPTOTAGMIN A) | chr2:9014562-9018097 FORWARD	265388_s_at	816633 /// 816635	---	---	24916	At2g20990	NM_127668 /// NM_127670	265388_s_at	NA	C2 domain-containing protein (sytA); similar to C2 domain-containing protein [Arabidopsis thaliana] (TAIR:AT1G20080.1); similar to Os09g0538800 [Oryza sativa (japonica cultivar-group)] (GB:NP_001063800.1); similar to C2 [Medicago truncatula] (GB:ABE85279.1); similar to Os02g0448400 [Oryza sativa (japonica cultivar-group)] (GB:NP_001046755.1); contains InterPro domain C2; (InterPro:IPR000008); con…
265817_at	0.42822	0.0107269	1.11179	0.000139371	-0.566738	0.0120406	0.116837	0.409362	At2g18050	HIS1-3 (HISTONE H1-3); DNA binding / nucleosomal DNA binding	28.1.3	DNA.synthesis/chromatin structure.histone	265817_at	Transcript	(at2g18050): Symbols: HIS1-3 | HIS1-3 (HISTONE H1-3); DNA binding / nucleosomal DNA binding | chr2:7846050-7846884 FORWARD	265817_at	816317	---	---	24439	At2g18050	NM_127361 /// NM_179639	265817_at	HIS1-3	encodes a structurally divergent linker histone whose gene expression is induced by dehydration and ABA.
266132_at	-0.413332	0.0273004	-1.38708	0.000105466	-0.0314474	0.877225	-1.0052	0.000223517	At2g45130	ATSPX3__SPX3 (SPX DOMAIN GENE 3)	20.2	stress.abiotic	266132_at	Transcript	(at2g45130): Symbols: ATSPX3, SPX3 | SPX3 (SPX DOMAIN GENE 3) | chr2:18606410-18607853 FORWARD	266132_at	819120	---	---	50140	At2g45130	NM_130076	266132_at	NA	SPX (SYG1/Pho81/XPR1) domain-containing protein; similar to SPX (SYG1/Pho81/XPR1) domain-containing protein [Arabidopsis thaliana] (TAIR:AT5G20150.1); similar to Os03g0406100 [Oryza sativa (japonica cultivar-group)] (GB:NP_001050332.1); similar to Os10g0392600 [Oryza sativa (japonica cultivar-group)] (GB:NP_001064515.1); similar to putative ids-4 protein [Oryza sativa (japonica cultivar-group)] (…
266165_at	-0.847365	0.000245856	-2.12726	1.07587e-06	0.729058	0.00767177	-0.550833	0.00214304	At2g28190	CZSOD2__CSD2 (COPPER/ZINC SUPEROXIDE DISMUTASE 2); superoxide dismutase	21.6	redox.dismutases and catalases	266165_at	Transcript	(at2g28190): Symbols: CSD2, CZSOD2 | CSD2 (COPPER/ZINC SUPEROXIDE DISMUTASE 2); superoxide dismutase | chr2:12014498-12016569 FORWARD	266165_at	817365	---	---	20409	At2g28190	NM_128379	266165_at	CSD2; CSD2	Encodes a chloroplastic copper/zinc superoxide dismutase CSD2 that can detoxify superoxide radicals. Its expression is affected by miR398-directed mRNA cleavage.; Encodes a chloroplastic copper/zinc superoxide dismutase CSD2 that can detoxify superoxide radicals. Its expression is affected by miR398-directed mRNA cleavage.
266184_s_at	-0.969301	0.000184011	-1.14464	0.000195776	-0.000393633	0.999159	-0.175738	0.248986	At2g38940 At3g54700	PHT1;4__ATPT2 (ARABIDOPSIS THALIANA PHOSPHATE TRANSPORTER 2); carbohydrate transmembrane transporter/ inorganic phosphate transmembrane transporter/ phosphate transmembrane transporter/ sugar:hydrogen symporter	34.7	transport.phosphate	266184_s_at	Transcript	MULTIPLE HITS: (at3g54700,at2g38940). at3g54700: carbohydrate transmembrane transporter/ phosphate transmembrane transporter/ sugar:hydrogen symporter | chr3:20248425-20250070 REVERSE at2g38940: Symbols: ATPT2, PHT1;4 | ATPT2 (ARABIDOPSIS THALIANA PHOSPHATE TRANSPORTER 2); carbohydrate transmembrane transporter/ inorganic phosphate transmembrane transporter/ phosphate transmembrane transporter/ s…	266184_s_at	818479 /// 824635	---	---	255	At2g38940	NM_115327 /// NM_129452	266184_s_at	ATPT2	phosphate transporter (AtPT2); phosphate transporter, putative; Identical to Inorganic phosphate transporter 1-7 (AtPht1;7) (H(+)/Pi cotransporter) (PHT1-7) [Arabidopsis Thaliana] (GB:Q494P0;GB:Q9M1T0); similar to PHT2 (phosphate transporter 2), carbohydrate transporter/ phosphate transporter/ sugar porter [Arabidopsis thaliana] (TAIR:AT5G43370.1); similar to ATPT2 (PHOSPHATE TRANSPORTER 2), carb…
266267_at	0.698762	0.00165795	1.05607	0.000448671	-0.639338	0.0124579	-0.282034	0.0876303	At2g29460	GST22__ATGSTU4 (ARABIDOPSIS THALIANA GLUTATHIONE S-TRANSFERASE TAU 4); glutathione transferase	26.9	misc.glutathione S transferases	266267_at	Transcript	(at2g29460): Symbols: ATGSTU4, GST22 | ATGSTU4 (ARABIDOPSIS THALIANA GLUTATHIONE S-TRANSFERASE TAU 4); glutathione transferase | chr2:12626536-12627678 REVERSE	266267_at	817495	---	---	12688	At2g29460	NM_128500	266267_at	ATGSTU4	Encodes glutathione transferase belonging to the tau class of GSTs. Naming convention according to Wagner et al. (2002).
266514_at	0.556484	0.00394864	1.07059	0.000279747	0.213736	0.207801	0.727841	0.000719032	At2g47890	zinc finger (B-box type) family protein	27.3.7	RNA.regulation of transcription.C2C2(Zn) CO-like, Constans-like zinc finger family	266514_at	Transcript	(at2g47890): zinc finger (B-box type) family protein | chr2:19607996-19609645 FORWARD	266514_at	819401	---	---	12948	At2g47890	NM_130356 /// NM_201983	266514_at	NA	zinc finger (B-box type) family protein; Identical to Zinc finger protein CONSTANS-LIKE 13 (COL13) [Arabidopsis Thaliana] (GB:O82256;GB:Q7GAB9); similar to zinc finger (B-box type) family protein [Arabidopsis thaliana] (TAIR:AT3G21880.1); similar to Os03g0351100 [Oryza sativa (japonica cultivar-group)] (GB:NP_001050114.1); similar to putative zinc-finger protein [Oryza sativa (japonica cultivar-g…
266693_at	-0.556729	0.00579598	-1.25975	0.000156107	-0.201483	0.263932	-0.904501	0.000320051	At2g19800	MIOX2 (MYO-INOSITOL OXYGENASE 2); inositol oxygenase	3.4.4	minor CHO metabolism.myo-inositol.myo inositol oxygenases	266693_at	Transcript	(at2g19800): Symbols: MIOX2 | MIOX2 (MYO-INOSITOL OXYGENASE 2); inositol oxygenase | chr2:8530896-8533508 REVERSE	266693_at	816499	---	---	12894	At2g19800	NM_127538	266693_at	MIOX2	Encodes a myo-inositol oxygenase family gene.
267567_at	0.459737	0.00821177	1.00746	0.000295255	-0.477868	0.0197279	0.0698581	0.639387	At2g30770	CYP71A13 (cytochrome P450, family 71, subfamily A, polypeptide 13); indoleacetaldoxime dehydratase/ oxygen binding	26.10	misc.cytochrome P450	267567_at	Transcript	(at2g30770): Symbols: CYP71A13 | CYP71A13 (cytochrome P450, family 71, subfamily A, polypeptide 13); indoleacetaldoxime dehydratase/ oxygen binding | chr2:13109794-13112011 REVERSE	267567_at	817628	---	---	20309	At2g30770	NM_128630	267567_at	AT2G30770.1; CYP71A13	putative cytochrome P450; putative cytochrome P450
248164_at	-0.918787	0.000429258	0.546123	0.0172544	-0.357154	0.0762881	1.10776	0.000137267	At5g54490	PBP1 (PINOID-BINDING PROTEIN 1); calcium ion binding / protein binding	30.3	signalling.calcium	248164_at	Transcript	(at5g54490): Symbols: PBP1 | PBP1 (PINOID-BINDING PROTEIN 1); calcium ion binding / protein binding | chr5:22121404-22121931 FORWARD	248164_at	835537	---	---	29493	At5g54490	NM_124829	248164_at	PBP1	Encodes a PINOID (PID)-binding protein containing putative EF-hand calcium-binding motifs. The interaction is dependent on the presence of calcium. mRNA expression is up-regulated by auxin. Not a phosphorylation target of PID, likely acts upstream of PID to regulate the activity of this protein in response to changes in calcium levels.
249215_at	0.385537	0.0238282	-0.717059	0.00322123	-0.22788	0.182149	-1.33048	4.33594e-05	At5g42800	M318_TT3__DFR (DIHYDROFLAVONOL 4-REDUCTASE); dihydrokaempferol 4-reductase	16.8.3.1	secondary metabolism.flavonoids.dihydroflavonols.dihydrokaempferol 4-reductase	249215_at	Transcript	(at5g42800): Symbols: DFR, TT3, M318 | DFR (DIHYDROFLAVONOL 4-REDUCTASE); dihydrokaempferol 4-reductase | chr5:17164141-17165918 REVERSE	249215_at	834291	---	---	23537	At5g42800	NM_123645	249215_at	DFR	dihydroflavonol reductase. Catalyzes the conversion of dihydroquercetin to leucocyanidin in the biosynthesis of anthocyanins.
249600_s_at	0.405942	0.0162719	-0.661513	0.00406674	-0.490952	0.0190913	-1.55841	1.55233e-05	At5g37940 At5g38000	NADP-dependent oxidoreductase, putative	26.7	misc.oxidases - copper, flavone etc.	249600_s_at	Transcript	MULTIPLE HITS: (at5g37940,at5g38000). at5g37940: NADP-dependent oxidoreductase, putative | chr5:15107296-15108966 FORWARD at5g38000: NADP-dependent oxidoreductase, putative | chr5:15141788-15143492 FORWARD	249600_s_at	833773 /// 833779	---	---	7115	At5g38000	NM_123153 /// NM_123159	249600_s_at	NA	NADP-dependent oxidoreductase, putative; similar to NADP-dependent oxidoreductase, putative [Arabidopsis thaliana] (TAIR:AT5G38000.1); similar to NADP-dependent oxidoreductase, putative [Arabidopsis thaliana] (TAIR:AT5G37980.1); similar to allyl alcohol dehydrogenase [Nicotiana tabacum] (GB:BAA89423.1); contains InterPro domain GroES-like; (InterPro:IPR011032); contains InterPro domain Alcohol de…
250437_at	-0.892333	0.000322528	0.404095	0.040214	0.405586	0.0421324	1.70201	1.37484e-05	At5g10430	ATAGP4__AGP4 (ARABINOGALACTAN PROTEIN 4)	10.5.1	cell wall.cell wall proteins.AGPs	250437_at	Transcript	(at5g10430): Symbols: AGP4, ATAGP4 | AGP4 (ARABINOGALACTAN PROTEIN 4) | chr5:3277532-3278313 REVERSE	250437_at	830907	---	---	24507	At5g10430	NM_121081	250437_at	AGP4	Encodes arabinogalactan-protein (AGP4).
253859_at	-0.515583	0.0292579	0.550765	0.0410585	0.309791	0.194255	1.37614	0.00015321	At4g27657	unknown protein	35.2	not assigned.unknown	253859_at	Transcript	(at4g27657): unknown protein | chr4:13813044-13813516 FORWARD	253859_at	828879	---	---	32080	At4g27657	NM_118904	253859_at	NA	similar to unknown protein [Arabidopsis thaliana] (TAIR:AT4G27652.1)
254150_at	0.576782	0.00188656	-0.414291	0.0237271	-0.193784	0.207813	-1.18486	4.7839e-05	At4g24350	phosphorylase family protein	35.1	not assigned.no ontology	254150_at	Transcript	(at4g24350): phosphorylase family protein | chr4:12609528-12611468 FORWARD	254150_at	828538	---	---	48901	At4g24350	NM_001125571 /// NM_118568	254150_at	NA	phosphorylase family protein; similar to phosphorylase family protein [Arabidopsis thaliana] (TAIR:AT4G24340.1); similar to Os05g0228000 [Oryza sativa (japonica cultivar-group)] (GB:NP_001054970.1); similar to Os06g0112100 [Oryza sativa (japonica cultivar-group)] (GB:NP_001056591.1); similar to vegetative storage protein [Populus balsamifera subsp. trichocarpa x Populus deltoides] (GB:AAA16342.1)…
254262_at	-0.375045	0.0206312	0.443401	0.0208305	0.226218	0.162214	1.04466	9.32212e-05	At4g23470	hydroxyproline-rich glycoprotein family protein	35.1.41	not assigned.no ontology.hydroxyproline rich proteins	254262_at	Transcript	(at4g23470): hydroxyproline-rich glycoprotein family protein | chr4:12249071-12251396 FORWARD	254262_at	828446	---	---	32426	At4g23480	NM_001036625 /// NM_118476 /// NM_202868	254262_at	NA	hydroxyproline-rich glycoprotein family protein; similar to proline-rich family protein [Arabidopsis thaliana] (TAIR:AT1G63830.1); similar to Os10g0535800 [Oryza sativa (japonica cultivar-group)] (GB:NP_001065166.1); similar to Os03g0123600 [Oryza sativa (japonica cultivar-group)] (GB:NP_001048806.1); similar to Unknown protein [Oryza sativa (japonica cultivar-group)] (GB:AAN74842.1); contains In…
259018_at	-0.350887	0.030957	0.390038	0.037459	0.365475	0.0480647	1.1064	8.55582e-05	At3g07390	AIR12; extracellular matrix structural constituent	17.2.3	hormone metabolism.auxin.induced-regulated-responsive-activated	259018_at	Transcript	(at3g07390): Symbols: AIR12 | AIR12; extracellular matrix structural constituent | chr3:2365301-2366496 FORWARD	259018_at	819927	---	---	48629	At3g07390	NM_111618	259018_at	AIR12; AT3G07390.1	isolated from differential screening of a cDNA library from auxin-treated root culture. sequence does not show homology to any known proteins and is predicted to be extracellular.; isolated from differential screening of a cDNA library from auxin-treated root culture. sequence does not show homology to any known proteins and is predicted to be extracellular.
259550_at	-0.612236	0.00201515	0.656183	0.00433181	0.0197644	0.912558	1.28818	4.54466e-05	At1g35230	AGP5 (ARABINOGALACTAN-PROTEIN 5)	10.5.1	cell wall.cell wall proteins.AGPs	259550_at	Transcript	(at1g35230): Symbols: AGP5 | AGP5 (ARABINOGALACTAN-PROTEIN 5) | chr1:12917149-12917763 FORWARD	259550_at	840412	---	---	25010	At1g35230	NM_103221	259550_at	AGP5	Encodes arabinogalactan-protein (AGP5).
259609_at	0.631991	0.00267974	-0.440559	0.0335347	-0.00715083	0.972864	-1.0797	0.000128695	At1g52410	TSA1 (TSK-ASSOCIATING PROTEIN 1); calcium ion binding / protein binding	30.3	signalling.calcium	259609_at	Transcript	(at1g52410): Symbols: TSA1 | TSA1 (TSK-ASSOCIATING PROTEIN 1); calcium ion binding / protein binding | chr1:19520728-19525624 FORWARD	259609_at	841671	---	---	17713	At1g52410	NM_104119 /// NM_179466	259609_at	AT1G52410.1	Contains a novel calcium-binding repeat sequence. Binds TSK in vitro. Localizes to small cytoplasmic vesicles in interphase cells. In cells synchronized for cell division, TSA1 and TSK relocalize to ends of spindle microtubules that are ahead of separating chromatids during metaphase and anaphase of mitosis. May be involved in mitosis together with TSK. Expressed preferentially in the flower and …
259661_at	-0.70285	0.000632066	0.355599	0.0413786	-0.0419151	0.798057	1.01653	9.13543e-05	At1g55265	unknown protein	35.2	not assigned.unknown	259661_at	Transcript	(at1g55265): unknown protein | chr1:20617313-20618005 FORWARD	259661_at	841971	---	---	20050	At1g55265	NM_104401	259661_at	NA	similar to unknown protein [Arabidopsis thaliana] (TAIR:AT5G19860.1); similar to Protein of unknown function DUF538 [Medicago truncatula] (GB:ABE78678.1); contains InterPro domain Protein of unknown function DUF538; (InterPro:IPR007493)
261975_at	-0.463727	0.00653219	0.400632	0.0279684	0.338853	0.0522728	1.20321	4.68706e-05	At1g64640	plastocyanin-like domain-containing protein	26.19	misc.plastocyanin-like	261975_at	Transcript	(at1g64640): plastocyanin-like domain-containing protein | chr1:24022285-24023196 REVERSE	261975_at	842772	---	---	43626	At1g64640	NM_105139	261975_at	NA	plastocyanin-like domain-containing protein; similar to plastocyanin-like domain-containing protein [Arabidopsis thaliana] (TAIR:AT3G18590.1); similar to Hypothetical protein [Oryza sativa (japonica cultivar-group)] (GB:AAO17030.1); similar to Os03g0115000 [Oryza sativa (japonica cultivar-group)] (GB:NP_001048748.1); contains InterPro domain Cupredoxin; (InterPro:IPR008972); contains InterPro dom…
263483_at	0.343725	0.043256	-0.448328	0.02804	-0.285702	0.11424	-1.07775	0.000116363	At2g04030	EMB1956_HSP90.5__CR88; ATP binding	20.2.1	stress.abiotic.heat	263483_at	Transcript	(at2g04030): Symbols: CR88, EMB1956, HSP90.5 | CR88; ATP binding | chr2:1281841-1286104 FORWARD	263483_at	814930	---	---	1835	At2g04030	NM_126439 /// NM_179601	263483_at	AT2G04030.1; CR88	Encodes a chloroplast-targeted 90-kDa heat shock protein located in the stroma involved in red-light mediated deetiolation response. Mutants are resistant to chlorate, have elongated hypocotyls in light, and affect the expression of NR2, CAB, and RBCS but NOT NR1 and NiR.; Encodes a chloroplast-targeted 90-kDa heat shock protein located in the stroma involved in red-light mediated deetiolation re…
265227_s_at	-0.895657	0.000344806	-0.582839	0.0104284	0.727321	0.00918864	1.04014	0.000137898	At2g07695 AtMg01280	cytochrome c oxidase subunit II, putative	9.7	mitochondrial electron transport / ATP synthesis.cytochrome c oxidase	265227_s_at	Transcript	MULTIPLE HITS: (atmg01280,at2g07695). atmg01280: Symbols: ORF291 | encodes a cytochrome c oxidase subunit II | chrM:318588-319463 REVERSE at2g07695: cytochrome c oxidase subunit II, putative | chr2:3346951-3347826 FORWARD	265227_s_at	815371	---	---	48444	At2g07695	NM_126745	265227_s_at	NA	cytochrome c oxidase subunit II, putative; Identical to Hypothetical mitochondrial protein AtMg01280 (ORF291) [Arabidopsis Thaliana] (GB:P92559;GB:Q8S891); similar to cytochrome c oxidase subunit 2 [Brassica napus] (GB:YP_717130.1); contains InterPro domain Cytochrome C oxidase subunit II, transmembrane region; (InterPro:IPR011759); encodes a cytochrome c oxidase subunit II
244903_at	-0.918218	0.000393881	-0.203906	0.277808	0.65929	0.0120406	1.3736	5.77989e-05	AtMg00660	ORF149__hypothetical protein	35.2	not assigned.unknown	244903_at	Transcript	(atmg00660): Symbols: ORF149 | hypothetical protein | chrM:190104-190553 REVERSE	244903_at	---	---	---	---	orf149	---	244903_at	ATMG00660.1; ORF149; ATMG00660.1; ORF149	Identical to Hypothetical mitochondrial protein AtMg00660 (ORF149) [Arabidopsis Thaliana] (GB:P93318); similar to unknown [Brassica napus] (GB:AAB41356.1); Identical to Hypothetical mitochondrial protein AtMg00660 (ORF149) [Arabidopsis Thaliana] (GB:P93318); similar to unknown [Brassica napus] (GB:AAB41356.1); hypothetical protein; hypothetical protein
244929_at	-0.996361	0.000533099	-0.248508	0.249147	0.700812	0.0140518	1.44866	8.05914e-05	AtMg00580	NAD4__NADH dehydrogenase subunit 4	9.1.2	mitochondrial electron transport / ATP synthesis.NADH-DH.localisation not clear	244929_at	Transcript	(atmg00580): Symbols: NAD4 | NADH dehydrogenase subunit 4 | chrM:161693-169674 FORWARD	244929_at	---	---	---	---	nad4	---	244929_at	ATMG00580.1; NAD4	NADH dehydrogenase subunit 4; NADH dehydrogenase subunit 4
244939_at	0.940998	0.000639433	0.138425	0.523051	-0.22994	0.260557	-1.03251	0.000306442	AtCg00065	RPS12_RPS12A__chloroplast gene encoding ribosomal protein s12. The gene is located in three distinct loci on the chloroplast genome and is transpliced to make one transcript.	29.2.1.1.1.1.12	protein.synthesis.ribosomal protein.prokaryotic.chloroplast.30S subunit.S12	244939_at	Transcript	(atcg00065): Symbols: RPS12A, RPS12 | chloroplast gene encoding ribosomal protein s12. The gene is located in three distinct loci on the chloroplast genome and is transpliced to make one transcript. | chrC:69611-69724 REVERSE	244939_at	---	---	---	---	rps12.1	---	244939_at	ATCG00065.1; RPS12A	chloroplast gene encoding ribosomal protein s12. The gene is located in three distinct loci on the chloroplast genome and is transpliced to make one transcript.; chloroplast gene encoding ribosomal protein s12. The gene is located in three distinct loci on the chloroplast genome and is transpliced to make one transcript.
244953_s_at	-0.976729	0.000841126	-0.096056	0.696135	0.166755	0.453093	1.04743	0.000453896	At2g07731 AtMg00270		9.1.2	mitochondrial electron transport / ATP synthesis.NADH-DH.localisation not clear	244953_s_at	Transcript	MULTIPLE HITS: (atmg00270,at2g07731). atmg00270: Symbols: NAD6 | NADH dehydrogenase subunit 6 | chrM:76642-77259 REVERSE at2g07731: pseudogene, similar to NADH-ubiquinone oxidoreductase chain 6 (EC 1.6.5.3). (Field mustard), blastp match of 96% identity and 3.7e-99 P-value to SP|Q01825|NU6M_ARATH NADH-ubiquinone oxidoreductase chain 6 (EC 1.6.5.3). (Field mustard) {Brassica campestris} | chr2:346…	244953_s_at	---	---	---	---	nad6	---	244953_s_at	ATMG00270.1; NAD6	pseudogene, similar to NADH-ubiquinone oxidoreductase chain 6 (EC 1.6.5.3). (Field mustard), blastp match of 96% identity and 3.7e-99 P-value to SP|Q01825|NU6M_ARATH NADH-ubiquinone oxidoreductase chain 6 (EC 1.6.5.3). (Field mustard) {Brassica campestris}; NADH dehydrogenase subunit 6; NADH dehydrogenase subunit 6
244965_at	-0.975488	0.000533099	-0.0387361	0.871446	0.379873	0.0844378	1.31662	0.000101043	AtCg00590	ORF31__hypothetical protein	1.1.3	PS.lightreaction.cytochrome b6/f	244965_at	Transcript	(atcg00590): Symbols: ORF31 | hypothetical protein | chrC:65712-65807 FORWARD	244965_at	---	---	---	---	ORF31	---	244965_at	ATCG00590.1; ORF31; ATCG00590.1; ORF31	similar to cytochrome b6/f complex subunit VI [Gossypium hirsutum] (GB:YP_538953.1); contains InterPro domain Cytochrome B6-F complex subunit VI; (InterPro:IPR007802); similar to cytochrome b6/f complex subunit VI [Gossypium hirsutum] (GB:YP_538953.1); contains InterPro domain Cytochrome B6-F complex subunit VI; (InterPro:IPR007802); hypothetical protein; hypothetical protein
244985_at	0.851742	0.00415987	0.47288	0.092397	-0.817973	0.0171154	-1.19684	0.000511854	AtCg00810	RPL22__encodes a chloroplast ribosomal protein L22, a constituent of the large subunit of the ribosomal complex	29.2.1.1.1.2.22	protein.synthesis.ribosomal protein.prokaryotic.chloroplast.50S subunit.L22	244985_at	Transcript	(atcg00810): Symbols: RPL22 | encodes a chloroplast ribosomal protein L22, a constituent of the large subunit of the ribosomal complex | chrC:83467-83949 REVERSE	244985_at	---	---	---	---	rpl22	---	244985_at	ATCG00810.1; RPL22	encodes a chloroplast ribosomal protein L22, a constituent of the large subunit of the ribosomal complex; encodes a chloroplast ribosomal protein L22, a constituent of the large subunit of the ribosomal complex
245024_at	0.942954	0.000858467	-0.08032	0.739221	-0.732431	0.0137899	-1.7557	3.92866e-05	AtCg00120	ATPA__Encodes the ATPase alpha subunit, which is a subunit of ATP synthase and part of the CF1 portion which catalyzes the conversion of ADP to ATP using the proton motive force. This complex is located in the thylakoid membrane of the chloroplast.	1.1.4.1	PS.lightreaction.ATP synthase.alpha subunit	245024_at	Transcript	(atcg00120): Symbols: ATPA | Encodes the ATPase alpha subunit, which is a subunit of ATP synthase and part of the CF1 portion which catalyzes the conversion of ADP to ATP using the proton motive force. This complex is located in the thylakoid membrane of the chloroplast. | chrC:9938-11461 REVERSE	245024_at	---	---	---	---	atpA	---	245024_at	ATCG00120.1; ATPA	Encodes the ATPase alpha subunit, which is a subunit of ATP synthase and part of the CF1 portion which catalyzes the conversion of ADP to ATP using the proton motive force. This complex is located in the thylakoid membrane of the chloroplast.; Encodes the ATPase alpha subunit, which is a subunit of ATP synthase and part of the CF1 portion which catalyzes the conversion of ADP to ATP using the pro…
245040_at	-0.599402	0.0250372	-0.182959	0.512224	0.600451	0.0465693	1.01689	0.00135478	At2g26520	unknown protein	35.2	not assigned.unknown	245040_at	Transcript	(at2g26520): unknown protein | chr2:11280025-11280940 FORWARD	245040_at	817193	---	---	38886	At2g26520	NM_128209	245040_at	NA	similar to unknown protein [Arabidopsis thaliana] (TAIR:AT3G57500.1)
245215_at	0.634475	0.0200205	-0.227137	0.409741	-0.229773	0.38283	-1.09139	0.000933642	At1g67830	ATFXG1 (alpha-fucosidase 1); alpha-L-fucosidase/ carboxylesterase	10.6.2	cell wall.degradation.mannan-xylose-arabinose-fucose	245215_at	Transcript	(at1g67830): Symbols: ATFXG1 | ATFXG1 (alpha-fucosidase 1); alpha-L-fucosidase/ carboxylesterase | chr1:25431586-25432990 REVERSE	245215_at	843109	---	---	35596	At1g67830	NM_105451	245215_at	AT1G67830.1	Encodes a protein with &#945;-fucosidase activity. The activity was assessed on 2'-fucosyl-lactitol. AtFXG1 was able to remove the t-fucosyl residues of XXFG xyloglucan oligosaccharides.
245280_at	0.670871	0.0365652	0.165231	0.635322	-0.718198	0.0503687	-1.22384	0.00148831	At4g16845	VRN2 (REDUCED VERNALIZATION RESPONSE 2); transcription factor	27.3.65	RNA.regulation of transcription.Polycomb Group (PcG)	245280_at	Transcript	(at4g16845): Symbols: VRN2 | VRN2 (REDUCED VERNALIZATION RESPONSE 2); transcription factor | chr4:9476143-9479878 FORWARD	245280_at	827392	---	---	19153	At4g16845	NM_117787 /// NM_202834	245280_at	VRN2	The VERNALIZATION2 (VRN2) gene mediates vernalization and encodes a nuclear-localized zinc finger protein with similarity to Polycomb group (PcG) proteins of plants and animals. In wild-type Arabidopsis, vernalization results in the stable reduction of the levels of the floral repressor FLC. In vrn2 mutants, FLC expression is downregulated normally in response to vernalization, but instead of rem…
245351_at	0.807152	0.000533099	0.0054694	0.980131	-0.249013	0.152908	-1.0507	0.000118106	At4g17640	CKB2; protein kinase CK2 regulator	29.4	protein.postranslational modification	245351_at	Transcript	(at4g17640): Symbols: CKB2 | CKB2; protein kinase CK2 regulator | chr4:9825197-9827272 FORWARD	245351_at	827484	---	---	21221	At4g17640	NM_117872	245351_at	AT4G17640.1; CKB2	Encodes casein kinase II beta (regulatory) subunit.; Encodes casein kinase II beta (regulatory) subunit.
245523_at	-0.479174	0.0227803	-0.266575	0.211973	0.844422	0.00921059	1.05702	0.00028407	At4g15910	DI21__ATDI21 (ARABIDOPSIS THALIANA DROUGHT-INDUCED 21)	20.2.3	stress.abiotic.drought/salt	245523_at	Transcript	(at4g15910): Symbols: ATDI21, DI21 | ATDI21 (ARABIDOPSIS THALIANA DROUGHT-INDUCED 21) | chr4:9028461-9029423 FORWARD	245523_at	827273	---	---	70328	At4g15910	NM_117683	245523_at	AT4G15910.1; ATDI21	encodes a gene whose transcript level in root and leaves increases to progressive drought stress. The transcript level is also affected by changes of endogenous or exogenous abscisic acid level. It appears to be a member of plant-specific gene family that includes late embryo-abundant and zinc- IAA-induced proteins in other plants.; encodes a gene whose transcript level in root and leaves increas…
245710_at	-0.964823	0.00066546	0.107614	0.637039	0.403057	0.0787507	1.47549	7.57491e-05	At5g04330	cytochrome P450, putative / ferulate-5-hydroxylase, putative	16.2.1.8	secondary metabolism.phenylpropanoids.lignin biosynthesis.F5H	245710_at	Transcript	(at5g04330): cytochrome P450, putative / ferulate-5-hydroxylase, putative | chr5:1212602-1214439 REVERSE	245710_at	830312	---	---	50430	At5g04330	NM_120515	245710_at	NA	cytochrome P450, putative / ferulate-5-hydroxylase, putative; similar to FAH1 (FERULATE-5-HYDROXYLASE 1), ferulate 5-hydroxylase [Arabidopsis thaliana] (TAIR:AT4G36220.1); similar to cytochrome p450-dependent monooxygenase [Brassica napus] (GB:AAG14962.1); similar to cytochrome P450 [Isatis tinctoria] (GB:ABL07485.1); similar to cytochrome p450-dependent monooxygenase [Brassica napus] (GB:AAG1496…
245744_at	0.750134	0.00321902	0.293686	0.194946	-0.673086	0.0179868	-1.12953	0.000270095	At1g51110	plastid-lipid associated protein PAP / fibrillin family protein	31.1	cell.organisation	245744_at	Transcript	(at1g51110): plastid-lipid associated protein PAP / fibrillin family protein | chr1:18935329-18937665 FORWARD	245744_at	841534	---	---	37891	At1g51110	NM_103989	245744_at	NA	plastid-lipid associated protein PAP / fibrillin family protein; similar to plastid-lipid associated protein PAP / fibrillin family protein [Arabidopsis thaliana] (TAIR:AT3G26070.1); similar to PAP fibrillin [Medicago truncatula] (GB:ABE81557.1); contains InterPro domain PAP fibrillin; (InterPro:IPR006843)
245745_at	0.757906	0.00395147	0.317494	0.182434	-0.622931	0.0272874	-1.06334	0.000486499	At1g51110	plastid-lipid associated protein PAP / fibrillin family protein	31.1	cell.organisation	245745_at	Transcript	(at1g51110): plastid-lipid associated protein PAP / fibrillin family protein | chr1:18935329-18937665 FORWARD	245745_at	841534	---	---	37891	At1g51115	NM_103989	245745_at	NA	plastid-lipid associated protein PAP / fibrillin family protein; similar to plastid-lipid associated protein PAP / fibrillin family protein [Arabidopsis thaliana] (TAIR:AT3G26070.1); similar to PAP fibrillin [Medicago truncatula] (GB:ABE81557.1); contains InterPro domain PAP fibrillin; (InterPro:IPR006843)
245791_at	-0.679886	0.00416183	-0.0051705	0.98492	0.36484	0.0981572	1.03955	0.000319042	At1g32210	ATDAD1 (DEFENDER AGAINST APOPTOTIC DEATH 1)	20.1	stress.biotic	245791_at	Transcript	(at1g32210): Symbols: ATDAD1 | ATDAD1 (DEFENDER AGAINST APOPTOTIC DEATH 1) | chr1:11605857-11607768 REVERSE	245791_at	840113	---	---	32	At1g32210	NM_102954	245791_at	ATDAD1	Encodes protein involved in suppression of apoptosis. Complements a mammalian apoptosis suppressor mutation.
245816_at	0.329992	0.0362117	-0.271994	0.108339	-0.459506	0.0218946	-1.06149	9.13543e-05	At1g26210	unknown protein	35.2	not assigned.unknown	245816_at	Transcript	(at1g26210): unknown protein | chr1:9067039-9068207 FORWARD	245816_at	839162	---	---	62072	At1g26210	NM_102385	245816_at	NA	similar to unknown protein [Arabidopsis thaliana] (TAIR:AT1G68870.1); similar to PREDICTED: similar to Mystery 45A CG8070-PA isoform 1 [Apis mellifera] (GB:XP_624659.1); similar to Os08g0486700 [Oryza sativa (japonica cultivar-group)] (GB:NP_001062097.1)
245885_at	-0.691197	0.00146249	0.233784	0.195803	0.155759	0.367801	1.08074	0.000118106	At5g09440	EXL4 (EXORDIUM LIKE 4)	30.1.1	signalling.in sugar and nutrient physiology	245885_at	Transcript	(at5g09440): Symbols: EXL4 | EXL4 (EXORDIUM LIKE 4) | chr5:2938347-2939461 FORWARD	245885_at	830803	---	---	24839	At5g09440	NM_120981	245885_at	NA	phosphate-responsive protein, putative; similar to phosphate-responsive protein, putative [Arabidopsis thaliana] (TAIR:AT5G64260.1); similar to erg-1 [Solanum tuberosum] (GB:AAP42136.1); contains InterPro domain Phosphate-induced protein 1 conserved region; (InterPro:IPR006766)
245950_at	-0.677767	0.00169085	0.0345853	0.865319	0.315088	0.0927183	1.02744	0.00015321	At5g19570	unknown protein	35.2	not assigned.unknown	245950_at	Transcript	(at5g19570): unknown protein | chr5:6606700-6607203 FORWARD	245950_at	832077	---	---	26173	At5g19570	NM_121962	245950_at	NA	similar to Os05g0188300 [Oryza sativa (japonica cultivar-group)] (GB:NP_001054840.1); similar to hypothetical protein DDB_0232155 [Dictyostelium discoideum AX4] (GB:XP_642584.1)
246202_at	0.885656	0.00036054	-0.197311	0.26971	-0.30417	0.0989025	-1.38714	4.21128e-05	At4g37040	MAP1D (METHIONINE AMINOPEPTIDASE 1D); aminopeptidase/ metalloexopeptidase	29.5.7	protein.degradation.metalloprotease	246202_at	Transcript	(at4g37040): Symbols: MAP1D | MAP1D (METHIONINE AMINOPEPTIDASE 1D); aminopeptidase/ metalloexopeptidase | chr4:17455139-17457357 FORWARD	246202_at	829858	---	---	4646	At4g37040	NM_119867	246202_at	MAP1D	encodes a methionine aminopeptidase
246210_at	0.803627	0.000521305	-0.238386	0.173148	-0.043563	0.809767	-1.08558	9.90505e-05	At4g36420	ribosomal protein L12 family protein	29.2.1.1.1.2.12	protein.synthesis.ribosomal protein.prokaryotic.chloroplast.50S subunit.L12	246210_at	Transcript	(at4g36420): ribosomal protein L12 family protein | chr4:17203031-17204312 REVERSE	246210_at	829794	---	---	4606	At4g36420	NM_119805	246210_at	NA	ribosomal protein L12 family protein; similar to ribosomal protein L12 family protein [Arabidopsis thaliana] (TAIR:AT1G70190.1); similar to Ribosomal protein L7/12, oligomerisation [Medicago truncatula] (GB:ABE84067.1); contains InterPro domain Ribosomal protein L7/12, oligomerisation; (InterPro:IPR008932); contains InterPro domain Ribosomal protein L7/L12; (InterPro:IPR000206)
246268_at	0.911045	0.000845641	0.161702	0.459054	-0.734118	0.0126283	-1.48346	7.03252e-05	At1g31800	LUT5__CYP97A3 (CYTOCHROME P450-TYPE MONOOXYGENASE 97A3); carotene beta-ring hydroxylase/ oxygen binding	26.10	misc.cytochrome P450	246268_at	Transcript	(at1g31800): Symbols: CYP97A3, LUT5 | CYP97A3 (CYTOCHROME P450-TYPE MONOOXYGENASE 97A3); carotene beta-ring hydroxylase/ oxygen binding | chr1:11396402-11399714 FORWARD	246268_at	840067	---	---	71094	At1g31800	NM_102914	246268_at	AT1G31800.1	Encodes a protein with &#946;-ring carotenoid hydroxylase activity.
246482_at	0.877219	0.000440028	0.205543	0.262092	-0.361656	0.0654475	-1.03333	0.000158346	At5g15930	PAM1 (plant adhesion molecule 1); RAB GTPase activator	35.1	not assigned.no ontology	246482_at	Transcript	(at5g15930): Symbols: PAM1 | PAM1 (plant adhesion molecule 1); RAB GTPase activator | chr5:5199711-5202452 FORWARD	246482_at	831450	---	---	9873	At5g15930	NM_121598	246482_at	PAM1	Encodes a putative plant adhesion molecule.
246492_at	0.394588	0.0332579	-0.0118447	0.958933	-0.608512	0.0148746	-1.01494	0.000215807	At5g16140	peptidyl-tRNA hydrolase family protein	29.2.2	protein.synthesis.misc ribosomal protein	246492_at	Transcript	(at5g16140): peptidyl-tRNA hydrolase family protein | chr5:5270170-5271921 REVERSE	246492_at	831471	---	---	31709	At5g16140	NM_001085124 /// NM_121619	246492_at	NA	peptidyl-tRNA hydrolase family protein; similar to peptidyl-tRNA hydrolase family protein [Arabidopsis thaliana] (TAIR:AT5G38290.1); similar to Peptidyl-tRNA hydrolase [Medicago truncatula] (GB:ABE85649.1); contains InterPro domain Peptidyl-tRNA hydrolase; (InterPro:IPR001328)
246673_at	0.718463	0.000806701	-0.0672132	0.708342	-0.247148	0.14208	-1.03282	0.000109114	At5g30510	ARRPS1__RPS1 (RIBOSOMAL PROTEIN S1); RNA binding / structural constituent of ribosome	29.2.1.1.3.1.1	protein.synthesis.ribosomal protein.prokaryotic.unknown organellar.30S subunit.S1	246673_at	Transcript	(at5g30510): Symbols: RPS1, ARRPS1 | RPS1 (RIBOSOMAL PROTEIN S1); RNA binding / structural constituent of ribosome | chr5:11619026-11621298 REVERSE	246673_at	833138	---	---	24389	At5g29771	NM_180572	246673_at	AT5G30510.1; RPS1; AT5G30510.1; RPS1	RPS1 (ribosomal protein S1); RNA binding; similar to S1 RNA-binding domain-containing protein [Arabidopsis thaliana] (TAIR:AT1G71720.1); similar to 30S ribosomal protein S1, chloroplast precursor (CS1) (GB:P29344); contains InterPro domain Nucleic acid-binding, OB-fold, subgroup; (InterPro:IPR012340); contains InterPro domain Nucleic acid-binding, OB-fold; (InterPro:IPR008994); contains InterPro …
246888_at	-0.409959	0.0375509	-0.0301374	0.899105	0.945551	0.00767177	1.32537	9.13543e-05	At5g26270	unknown protein	35.2	not assigned.unknown	246888_at	Transcript	(at5g26270): unknown protein | chr5:9206508-9207512 FORWARD	246888_at	832696	---	---	55015	At5g26270	NM_122528	246888_at	NA	similar to unknown protein [Arabidopsis thaliana] (TAIR:AT1G26762.1)
[truncated: 286 more rows]

## Sheet: Table S2
Gene	Locus	Primer	Sequence (5’-3’)	Items
UBQ10	At4g05320	UBQ10F	TCCGGATCAGCAGAGGCTTA	For quantitative real time PCR
		UBQ10R	TCAGAACTCTCCACCTCAAG
CBF1	At4g25490	CBF1F	AACTTCGCTGACTCGGCTTGG	For quantitative real time PCR
[truncated: 63 more rows]

## Sheet: Table S3
Cluster A
[truncated: 23,377 more rows]

## Sheet: Table S4
	nNOS vs. WT		ABA vs. control
[truncated: 166 more rows]
